# Supplementary material for: Chlorido(chloro­diphenyl­phosphine-κP)(diphenyl­piperidinophosphine-κP)(η5-penta­methyl­cyclo­penta­dien­yl)ruthenium(II)
Source: Acta Crystallogr Sect E Struct Rep Online. 2009 Jul 18;65(Pt 8):m941. doi: 10.1107/S1600536809027676 (PMC2977503; doi:10.1107/S1600536809027676)
Supplement: Supplementary file 1 [file e-65-0m941-sup1.cif]

##############################################################################
###                                                                        ###
###        Electronic paper (Acta Crystallographica Section E)             ###
###                                                                        ###
##############################################################################
#                                                                            #
# This CIF contains the data in a paper accepted for publication in Acta     #
# Crystallographica Section E. It conforms to the requirements of Notes      #
# for Authors for Section E, and has been peer reviewed under the auspices   #
# of the IUCr Commission on Journals.                                        #
#                                                                            #
# Full details of the Crystallographic Information File format               #
# are given in the paper "The Crystallographic Information File (CIF):       #
# a New Standard Archive File for Crystallography" by S. R. Hall, F. H.      #
# Allen and I. D. Brown [Acta Cryst. (1991), A47, 655-685].                  #
#                                                                            #
# The current version of the core CIF dictionary is obtainable from          #
# ftp://ftp.iucr.org/pub/cif_core.dic. The current version number is 2.4.    #
#                                                                            #
# Software is freely available for graphical display of the structure(s) in  #
# this CIF.  For information consult the CIF home page http://www.iucr.org/  #
# cif/home.html                                                              #
#                                                                            #
# This file may be used for bona fide research purposes within the           #
# scientific community so long as proper attribution is given to the journal # 
# article from which it was obtained.                                        #
#                                                                            #
##############################################################################
                                             
data_global
_audit_creation_method     SHELXL-97
_journal_date_recd_electronic     2009-07-12
_journal_date_accepted     2009-07-14
_journal_name_full     'Acta Crystallographica, Section E'
_journal_year     2009
_journal_volume     65
_journal_issue      8
_journal_page_first     m941
_journal_page_last     m941
_journal_paper_category     QM
_journal_coeditor_code     GK2223
_publ_contact_author_name     'Dr. Kurt Mereiter'
_publ_contact_author_address
;
Institute of Chemical Technologies and Analytics
Vienna University of Technology
Getreidemarkt 9/164SC
A-1060 Vienna
Austria
;
_publ_contact_author_email     kurt.mereiter@tuwien.ac.at
_publ_contact_author_fax     '43 1 58801 17199'
_publ_contact_author_phone     '43 1 58801 17111'
_publ_section_title
;\
Chlorido(chlorodiphenylphosphine-\k<i>P</i>)(diphenylpiperidinophosphine-\
\k<i>P</i>)(\h^5^-pentamethylcyclopentadienyl)ruthenium(II)
;
loop_
    _publ_author_name
    _publ_author_footnote
    _publ_author_address
    'Jantscher, Florian' .
;
Institute of Applied Synthetic Chemistry
Vienna University of Technology
Getreidemarkt 9/163
A-1060 Vienna
Austria
;
    'Kirchner, Karl' .
;
Institute of Applied Synthetic Chemistry
Vienna University of Technology
Getreidemarkt 9/163
A-1060 Vienna
Austria
;
    'Mereiter, Kurt' .
;
Institute of Chemical Technologies and Analytics
Vienna University of Technology
Getreidemarkt 9/164SC
A-1060 Vienna
Austria
;
_publ_section_synopsis     .
data_I
_audit_creation_method     SHELXL-97
_chemical_name_systematic
;
Chlorido(chlorodiphenylphosphine-\k<i>P</i>)(diphenylpiperidinophosphine-
\k<i>P</i>)(\h^5^-pentamethylcyclopentadienyl)ruthenium(II)
;
_chemical_name_common
                         '[Ru(Cp*)(\k^1^P-Ph~2~PCl)(\k^1^P-Ph~2~PNC~5~H~10~)Cl]'
_chemical_formula_moiety     'C39 H45 Cl2 N P2 Ru'
_chemical_formula_sum     'C39 H45 Cl2 N P2 Ru'
_chemical_formula_iupac     '[Ru (C10 H15) Cl (C12 H10 Cl P) (C17 H20 N P)]'
_chemical_formula_weight     761.67
_chemical_melting_point     ?
_symmetry_cell_setting     monoclinic
_symmetry_space_group_name_H-M     'P 21/c'
_symmetry_space_group_name_Hall     '-P 2ybc'
loop_
    _symmetry_equiv_pos_as_xyz
    'x, y, z'
    '-x, y+1/2, -z+1/2'
    '-x, -y, -z'
    'x, -y-1/2, z-1/2'
_cell_length_a     17.5427(12)
_cell_length_b     9.1014(6)
_cell_length_c     22.3459(15)
_cell_angle_alpha     90.00
_cell_angle_beta     98.8810(10)
_cell_angle_gamma     90.00
_cell_volume     3525.0(4)
_cell_formula_units_Z     4
_cell_measurement_reflns_used     8233
_cell_measurement_theta_min     2.34
_cell_measurement_theta_max     29.98
_cell_measurement_temperature     173(2)
_exptl_crystal_description     block
_exptl_crystal_colour     orange
_exptl_crystal_size_max     0.58
_exptl_crystal_size_mid     0.45
_exptl_crystal_size_min     0.39
_exptl_crystal_density_diffrn     1.435
_exptl_crystal_density_meas     ?
_exptl_crystal_density_method     'not measured'
_exptl_crystal_F_000     1576
_exptl_absorpt_coefficient_mu     0.716
_exptl_absorpt_correction_type     multi-scan
_exptl_absorpt_process_details     '(SADABS; Bruker, 2003)'
_exptl_absorpt_correction_T_min     0.61
_exptl_absorpt_correction_T_max     0.76
_exptl_special_details
;
;
_diffrn_ambient_temperature     173(2)
_diffrn_radiation_type     MoK\a
_diffrn_radiation_wavelength     0.71073
_diffrn_radiation_source     'fine-focus sealed tube'
_diffrn_radiation_monochromator     graphite
_diffrn_measurement_device_type     'Bruker SMART APEX CCD'
_diffrn_measurement_method     \w
_diffrn_reflns_number     26236
_diffrn_reflns_av_R_equivalents     0.0248
_diffrn_reflns_av_sigmaI/netI     0.0293
_diffrn_reflns_theta_min     2.35
_diffrn_reflns_theta_max     29.99
_diffrn_reflns_theta_full     29.99
_diffrn_measured_fraction_theta_max     0.990
_diffrn_measured_fraction_theta_full     0.990
_diffrn_reflns_limit_h_min     -24
_diffrn_reflns_limit_h_max     20
_diffrn_reflns_limit_k_min     -12
_diffrn_reflns_limit_k_max     11
_diffrn_reflns_limit_l_min     -30
_diffrn_reflns_limit_l_max     31
_diffrn_standards_decay_%     0
_refine_special_details
;
Refinement of <i>F</i>^2^ against ALL reflections. The weighted <i>R</i>-factor
<i>wR</i> and goodness of fit <i>S</i> are based on <i>F</i>^2^, conventional
<i>R</i>-factors <i>R</i> are based on <i>F</i>, with <i>F</i> set to zero for
negative <i>F</i>^2^. The threshold expression of <i>F</i>^2^ >
\s(<i>F</i>^2^) is used only for calculating <i>R</i>-factors(gt) <i>etc</i>.
and is not relevant to the choice of reflections for refinement.
<i>R</i>-factors based on <i>F</i>^2^ are statistically about twice as large
as those based on <i>F</i>, and <i>R</i>- factors based on ALL data will be
even larger.
;
_reflns_number_total     10162
_reflns_number_gt     8628
_reflns_threshold_expression     I>2\s(I)
_refine_ls_structure_factor_coef     Fsqd
_refine_ls_matrix_type     full
_refine_ls_R_factor_all     0.0420
_refine_ls_R_factor_gt     0.0329
_refine_ls_wR_factor_gt     0.0771
_refine_ls_wR_factor_ref     0.0832
_refine_ls_goodness_of_fit_ref     1.032
_refine_ls_restrained_S_all     1.032
_refine_ls_number_reflns     10162
_refine_ls_number_parameters     411
_refine_ls_number_restraints     0
_refine_ls_hydrogen_treatment     constr
_refine_ls_weighting_scheme     calc
_refine_ls_weighting_details
         'calc w=1/[\s^2^(Fo^2^)+(0.0326P)^2^+2.7631P] where P=(Fo^2^+2Fc^2^)/3'
_atom_sites_solution_hydrogens     geom
_atom_sites_solution_primary     direct
_atom_sites_solution_secondary     difmap
_refine_ls_shift/su_max     0.001
_refine_ls_shift/su_mean     0.000
_refine_diff_density_max     1.102
_refine_diff_density_min     -0.973
_refine_ls_extinction_method     none
_refine_ls_extinction_coef     ?
loop_
    _atom_type_symbol
    _atom_type_description
    _atom_type_scat_dispersion_real
    _atom_type_scat_dispersion_imag
    _atom_type_scat_source
    'C' 'C' 0.0033 0.0016
                         'International Tables Vol C Tables 4.2.6.8 and 6.1.1.4'
    'H' 'H' 0.0000 0.0000
                         'International Tables Vol C Tables 4.2.6.8 and 6.1.1.4'
    'N' 'N' 0.0061 0.0033
                         'International Tables Vol C Tables 4.2.6.8 and 6.1.1.4'
    'P' 'P' 0.1023 0.0942
                         'International Tables Vol C Tables 4.2.6.8 and 6.1.1.4'
    'Cl' 'Cl' 0.1484 0.1585
                         'International Tables Vol C Tables 4.2.6.8 and 6.1.1.4'
    'Ru' 'Ru' -1.2594 0.8363
                         'International Tables Vol C Tables 4.2.6.8 and 6.1.1.4'
_computing_data_collection     'SMART (Bruker, 2003)'
_computing_cell_refinement     'SAINT (Bruker, 2003)'
_computing_data_reduction     'SAINT, SADABS and XPREP (Bruker, 2003)'
_computing_structure_solution     'SHELXS97 (Sheldrick, 2008)'
_computing_structure_refinement     'SHELXL97 (Sheldrick, 2008)'
_computing_molecular_graphics     'SHELXTL (Sheldrick, 2008)'
_computing_publication_material     'SHELXTL (Sheldrick, 2008)'
loop_
    _atom_site_type_symbol
    _atom_site_label
    _atom_site_fract_x
    _atom_site_fract_y
    _atom_site_fract_z
    _atom_site_U_iso_or_equiv
    _atom_site_adp_type
    _atom_site_calc_flag
    _atom_site_refinement_flags
    _atom_site_occupancy
    _atom_site_disorder_assembly
    _atom_site_disorder_group
    Ru Ru 0.319239(8) 0.284822(17) 0.404551(6) 0.02488(4) Uani d . 1 . .
    Cl Cl1 0.35958(3) 0.03019(6) 0.39015(2) 0.03404(10) Uani d . 1 . .
    Cl Cl2 0.22523(4) 0.50673(8) 0.27604(3) 0.05243(16) Uani d . 1 . .
    P P1 0.19442(3) 0.22618(5) 0.41995(2) 0.02501(9) Uani d . 1 . .
    P P2 0.29029(3) 0.31711(6) 0.30332(2) 0.03087(11) Uani d . 1 . .
    N N1 0.18748(9) 0.12798(18) 0.48395(7) 0.0268(3) Uani d . 1 . .
    C C1 0.40816(12) 0.2978(2) 0.48857(9) 0.0345(4) Uani d . 1 . .
    C C2 0.34730(11) 0.3924(2) 0.49720(9) 0.0323(4) Uani d . 1 . .
    C C3 0.33811(12) 0.5006(2) 0.44971(10) 0.0355(4) Uani d . 1 . .
    C C4 0.39950(13) 0.4777(3) 0.41486(10) 0.0388(5) Uani d . 1 . .
    C C5 0.44181(11) 0.3528(3) 0.43769(10) 0.0372(4) Uani d . 1 . .
    C C6 0.43962(14) 0.1718(3) 0.52760(11) 0.0486(6) Uani d . 1 . .
    H H6A 0.4953 0.1848 0.5399 0.073 Uiso calc R 1 . .
    H H6B 0.4300 0.0799 0.5048 0.073 Uiso calc R 1 . .
    H H6C 0.4143 0.1681 0.5637 0.073 Uiso calc R 1 . .
    C C7 0.30928(13) 0.3945(3) 0.55296(10) 0.0412(5) Uani d . 1 . .
    H H7A 0.3482 0.4133 0.5886 0.062 Uiso calc R 1 . .
    H H7B 0.2847 0.2993 0.5575 0.062 Uiso calc R 1 . .
    H H7C 0.2701 0.4722 0.5492 0.062 Uiso calc R 1 . .
    C C8 0.28894(15) 0.6353(3) 0.44579(13) 0.0481(6) Uani d . 1 . .
    H H8A 0.3204 0.7195 0.4620 0.072 Uiso calc R 1 . .
    H H8B 0.2469 0.6208 0.4695 0.072 Uiso calc R 1 . .
    H H8C 0.2672 0.6539 0.4034 0.072 Uiso calc R 1 . .
    C C9 0.42049(18) 0.5852(3) 0.36886(12) 0.0565(7) Uani d . 1 . .
    H H9A 0.4466 0.6702 0.3898 0.085 Uiso calc R 1 . .
    H H9B 0.3735 0.6179 0.3427 0.085 Uiso calc R 1 . .
    H H9C 0.4550 0.5375 0.3442 0.085 Uiso calc R 1 . .
    C C10 0.51677(13) 0.2956(4) 0.42237(13) 0.0552(7) Uani d . 1 . .
    H H10A 0.5587 0.3198 0.4552 0.083 Uiso calc R 1 . .
    H H10B 0.5270 0.3410 0.3846 0.083 Uiso calc R 1 . .
    H H10C 0.5135 0.1887 0.4173 0.083 Uiso calc R 1 . .
    C C11 0.12841(11) 0.1238(2) 0.36245(8) 0.0307(4) Uani d . 1 . .
    C C12 0.15773(12) -0.0043(2) 0.34017(9) 0.0346(4) Uani d . 1 . .
    H H12 0.2105 -0.0293 0.3520 0.041 Uiso calc R 1 . .
    C C13 0.10999(14) -0.0957(3) 0.30068(10) 0.0430(5) Uani d . 1 . .
    H H13 0.1305 -0.1823 0.2855 0.052 Uiso calc R 1 . .
    C C14 0.03307(15) -0.0612(3) 0.28344(11) 0.0491(6) Uani d . 1 . .
    H H14 0.0009 -0.1233 0.2562 0.059 Uiso calc R 1 . .
    C C15 0.00306(14) 0.0643(3) 0.30598(11) 0.0486(6) Uani d . 1 . .
    H H15 -0.0500 0.0878 0.2945 0.058 Uiso calc R 1 . .
    C C16 0.05041(12) 0.1562(3) 0.34542(10) 0.0400(5) Uani d . 1 . .
    H H16 0.0293 0.2418 0.3609 0.048 Uiso calc R 1 . .
    C C17 0.13699(10) 0.3886(2) 0.43291(9) 0.0309(4) Uani d . 1 . .
    C C18 0.12363(11) 0.4305(2) 0.49036(11) 0.0365(4) Uani d . 1 . .
    H H18 0.1408 0.3696 0.5243 0.044 Uiso calc R 1 . .
    C C19 0.08509(13) 0.5620(3) 0.49828(13) 0.0479(6) Uani d . 1 . .
    H H19 0.0764 0.5900 0.5376 0.057 Uiso calc R 1 . .
    C C20 0.05979(14) 0.6505(3) 0.44984(16) 0.0576(7) Uani d . 1 . .
    H H20 0.0343 0.7403 0.4556 0.069 Uiso calc R 1 . .
    C C21 0.07135(14) 0.6091(3) 0.39243(15) 0.0560(7) Uani d . 1 . .
    H H21 0.0530 0.6697 0.3587 0.067 Uiso calc R 1 . .
    C C22 0.10972(13) 0.4791(3) 0.38403(12) 0.0437(5) Uani d . 1 . .
    H H22 0.1175 0.4516 0.3444 0.052 Uiso calc R 1 . .
    C C23 0.24435(13) 0.0107(2) 0.50082(9) 0.0353(4) Uani d . 1 . .
    H H23A 0.2957 0.0434 0.4929 0.042 Uiso calc R 1 . .
    H H23B 0.2295 -0.0776 0.4759 0.042 Uiso calc R 1 . .
    C C24 0.24849(14) -0.0274(3) 0.56766(10) 0.0423(5) Uani d . 1 . .
    H H24A 0.2678 0.0588 0.5925 0.051 Uiso calc R 1 . .
    H H24B 0.2854 -0.1090 0.5780 0.051 Uiso calc R 1 . .
    C C25 0.16975(15) -0.0720(3) 0.58253(10) 0.0454(5) Uani d . 1 . .
    H H25A 0.1540 -0.1671 0.5629 0.055 Uiso calc R 1 . .
    H H25B 0.1729 -0.0845 0.6269 0.055 Uiso calc R 1 . .
    C C26 0.11003(13) 0.0447(3) 0.56040(10) 0.0424(5) Uani d . 1 . .
    H H26A 0.1214 0.1352 0.5847 0.051 Uiso calc R 1 . .
    H H26B 0.0582 0.0095 0.5661 0.051 Uiso calc R 1 . .
    C C27 0.11023(11) 0.0792(2) 0.49367(9) 0.0342(4) Uani d . 1 . .
    H H27A 0.0952 -0.0095 0.4690 0.041 Uiso calc R 1 . .
    H H27B 0.0721 0.1574 0.4805 0.041 Uiso calc R 1 . .
    C C28 0.24045(12) 0.1834(3) 0.24860(9) 0.0390(5) Uani d . 1 . .
    C C29 0.28044(15) 0.0544(3) 0.24101(11) 0.0486(6) Uani d . 1 . .
    H H29 0.3299 0.0391 0.2642 0.058 Uiso calc R 1 . .
    C C30 0.24893(19) -0.0529(4) 0.19986(13) 0.0633(8) Uani d . 1 . .
    H H30 0.2767 -0.1410 0.1956 0.076 Uiso calc R 1 . .
    C C31 0.1786(2) -0.0315(4) 0.16586(13) 0.0688(9) Uani d . 1 . .
    H H31 0.1574 -0.1042 0.1376 0.083 Uiso calc R 1 . .
    C C32 0.13863(18) 0.0936(4) 0.17229(12) 0.0656(9) Uani d . 1 . .
    H H32 0.0895 0.1075 0.1484 0.079 Uiso calc R 1 . .
    C C33 0.16873(15) 0.2039(3) 0.21393(11) 0.0517(6) Uani d . 1 . .
    H H33 0.1401 0.2909 0.2181 0.062 Uiso calc R 1 . .
    C C34 0.37129(12) 0.3511(2) 0.26195(9) 0.0340(4) Uani d . 1 . .
    C C35 0.43729(13) 0.2691(3) 0.27841(10) 0.0406(5) Uani d . 1 . .
    H H35 0.4403 0.2018 0.3112 0.049 Uiso calc R 1 . .
    C C36 0.49969(15) 0.2849(3) 0.24692(12) 0.0476(5) Uani d . 1 . .
    H H36 0.5451 0.2283 0.2584 0.057 Uiso calc R 1 . .
    C C37 0.49574(15) 0.3824(3) 0.19928(11) 0.0476(6) Uani d . 1 . .
    H H37 0.5386 0.3946 0.1785 0.057 Uiso calc R 1 . .
    C C38 0.42924(15) 0.4617(3) 0.18205(10) 0.0473(6) Uani d . 1 . .
    H H38 0.4262 0.5274 0.1487 0.057 Uiso calc R 1 . .
    C C39 0.36657(14) 0.4471(3) 0.21260(9) 0.0414(5) Uani d . 1 . .
    H H39 0.3208 0.5020 0.2001 0.050 Uiso calc R 1 . .
loop_
    _atom_site_aniso_label
    _atom_site_aniso_U_11
    _atom_site_aniso_U_22
    _atom_site_aniso_U_33
    _atom_site_aniso_U_12
    _atom_site_aniso_U_13
    _atom_site_aniso_U_23
    Ru 0.02481(7) 0.02548(8) 0.02439(7) -0.00146(5) 0.00396(5) -0.00187(5)
    Cl1 0.0356(2) 0.0312(2) 0.0362(2) 0.00403(18) 0.00831(18) -0.00388(18)
    Cl2 0.0585(3) 0.0544(4) 0.0469(3) 0.0194(3) 0.0158(3) 0.0190(3)
    P1 0.0252(2) 0.0242(2) 0.0253(2) -0.00082(16) 0.00303(16) 0.00145(17)
    P2 0.0303(2) 0.0367(3) 0.0258(2) -0.00082(19) 0.00501(17) 0.00290(19)
    N1 0.0287(7) 0.0258(8) 0.0260(7) -0.0005(6) 0.0047(6) 0.0015(6)
    C1 0.0316(9) 0.0404(11) 0.0295(9) -0.0002(8) -0.0017(7) -0.0072(8)
    C2 0.0314(9) 0.0342(10) 0.0304(9) -0.0053(7) 0.0022(7) -0.0088(8)
    C3 0.0364(10) 0.0293(10) 0.0402(10) -0.0059(8) 0.0045(8) -0.0070(8)
    C4 0.0398(11) 0.0393(12) 0.0377(10) -0.0159(9) 0.0072(8) -0.0078(9)
    C5 0.0280(9) 0.0460(12) 0.0374(10) -0.0074(8) 0.0039(7) -0.0114(9)
    C6 0.0464(13) 0.0562(15) 0.0382(11) 0.0100(11) -0.0093(9) -0.0013(11)
    C7 0.0425(11) 0.0486(13) 0.0334(10) -0.0063(10) 0.0088(8) -0.0122(9)
    C8 0.0512(13) 0.0282(11) 0.0642(15) -0.0027(9) 0.0063(11) -0.0068(10)
    C9 0.0725(18) 0.0477(15) 0.0513(14) -0.0288(13) 0.0160(13) -0.0018(12)
    C10 0.0295(10) 0.082(2) 0.0551(14) -0.0038(11) 0.0088(10) -0.0193(14)
    C11 0.0322(9) 0.0349(10) 0.0242(8) -0.0063(7) 0.0022(7) 0.0045(7)
    C12 0.0393(10) 0.0334(10) 0.0304(9) -0.0065(8) 0.0035(7) 0.0017(8)
    C13 0.0545(13) 0.0390(12) 0.0350(10) -0.0149(10) 0.0053(9) -0.0035(9)
    C14 0.0535(14) 0.0559(16) 0.0351(11) -0.0231(12) -0.0019(10) -0.0003(10)
    C15 0.0356(11) 0.0644(17) 0.0415(12) -0.0130(11) -0.0074(9) 0.0077(11)
    C16 0.0335(10) 0.0469(13) 0.0380(10) -0.0047(9) 0.0001(8) 0.0036(9)
    C17 0.0249(8) 0.0253(9) 0.0429(10) 0.0012(7) 0.0065(7) 0.0039(8)
    C18 0.0305(9) 0.0307(10) 0.0481(11) 0.0006(8) 0.0052(8) -0.0040(9)
    C19 0.0386(11) 0.0355(12) 0.0700(16) 0.0014(9) 0.0102(11) -0.0131(11)
    C20 0.0391(12) 0.0288(12) 0.106(2) 0.0066(9) 0.0150(13) 0.0010(13)
    C21 0.0372(12) 0.0409(13) 0.091(2) 0.0074(10) 0.0150(12) 0.0307(14)
    C22 0.0352(10) 0.0412(12) 0.0561(13) 0.0039(9) 0.0113(9) 0.0173(10)
    C23 0.0408(10) 0.0319(10) 0.0337(9) 0.0073(8) 0.0079(8) 0.0052(8)
    C24 0.0481(12) 0.0440(13) 0.0336(10) 0.0051(10) 0.0023(9) 0.0113(9)
    C25 0.0590(14) 0.0430(13) 0.0344(10) -0.0071(11) 0.0076(10) 0.0104(9)
    C26 0.0444(12) 0.0479(13) 0.0372(11) -0.0064(10) 0.0134(9) 0.0075(10)
    C27 0.0329(9) 0.0354(11) 0.0346(9) -0.0050(8) 0.0067(7) 0.0047(8)
    C28 0.0355(10) 0.0565(14) 0.0246(9) -0.0111(9) 0.0031(7) 0.0030(9)
    C29 0.0499(13) 0.0570(16) 0.0392(11) -0.0112(11) 0.0078(10) -0.0129(11)
    C30 0.0765(19) 0.068(2) 0.0471(14) -0.0179(16) 0.0154(13) -0.0225(14)
    C31 0.083(2) 0.080(2) 0.0416(14) -0.0289(19) 0.0032(14) -0.0154(15)
    C32 0.0586(16) 0.094(3) 0.0387(13) -0.0312(17) -0.0110(11) 0.0103(14)
    C33 0.0443(13) 0.0681(18) 0.0399(12) -0.0131(12) -0.0024(10) 0.0119(12)
    C34 0.0383(10) 0.0373(11) 0.0275(9) -0.0066(8) 0.0083(7) -0.0019(8)
    C35 0.0414(11) 0.0438(12) 0.0393(11) -0.0010(9) 0.0148(9) 0.0013(9)
    C36 0.0448(12) 0.0498(14) 0.0529(13) -0.0012(10) 0.0223(10) 0.0002(11)
    C37 0.0573(14) 0.0478(14) 0.0438(12) -0.0160(11) 0.0269(11) -0.0087(10)
    C38 0.0600(15) 0.0535(15) 0.0311(10) -0.0140(12) 0.0157(10) -0.0004(10)
    C39 0.0492(12) 0.0479(13) 0.0270(9) -0.0081(10) 0.0054(8) 0.0027(9)
_geom_special_details
;
All e.s.d.'s (except the e.s.d. in the dihedral angle between two l.s. planes)
are estimated using the full covariance matrix. The cell e.s.d.'s are taken
into account individually in the estimation of e.s.d.'s in distances, angles
and torsion angles; correlations between e.s.d.'s in cell parameters are only
used when they are defined by crystal symmetry. An approximate (isotropic)
treatment of cell e.s.d.'s is used for estimating e.s.d.'s involving l.s.
planes.
;
loop_
    _geom_bond_atom_site_label_1
    _geom_bond_atom_site_label_2
    _geom_bond_site_symmetry_2
    _geom_bond_distance
    _geom_bond_publ_flag
    Ru C1 . 2.251(2) y
    Ru C2 . 2.274(2) y
    Ru C3 . 2.209(2) y
    Ru C4 . 2.240(2) y
    Ru C5 . 2.250(2) y
    Ru P1 . 2.3303(5) y
    Ru P2 . 2.2598(5) y
    Ru Cl1 . 2.4587(5) y
    P1 N1 . 1.7067(16) ?
    P1 C11 . 1.844(2) ?
    P1 C17 . 1.837(2) ?
    P2 Cl2 . 2.1066(8) ?
    P2 C28 . 1.846(2) ?
    P2 C34 . 1.837(2) ?
    N1 C23 . 1.470(2) ?
    N1 C27 . 1.474(2) ?
    C1 C2 . 1.408(3) ?
    C1 C5 . 1.449(3) ?
    C1 C6 . 1.494(3) ?
    C2 C3 . 1.438(3) ?
    C2 C7 . 1.501(3) ?
    C3 C4 . 1.438(3) ?
    C3 C8 . 1.494(3) ?
    C4 C5 . 1.409(3) ?
    C4 C9 . 1.506(3) ?
    C5 C10 . 1.502(3) ?
    C6 H6A . 0.9800 ?
    C6 H6B . 0.9800 ?
    C6 H6C . 0.9800 ?
    C7 H7A . 0.9800 ?
    C7 H7B . 0.9800 ?
    C7 H7C . 0.9800 ?
    C8 H8A . 0.9800 ?
    C8 H8B . 0.9800 ?
    C8 H8C . 0.9800 ?
    C9 H9A . 0.9800 ?
    C9 H9B . 0.9800 ?
    C9 H9C . 0.9800 ?
    C10 H10A . 0.9800 ?
    C10 H10B . 0.9800 ?
    C10 H10C . 0.9800 ?
    C11 C16 . 1.394(3) ?
    C11 C12 . 1.397(3) ?
    C12 C13 . 1.394(3) ?
    C12 H12 . 0.9500 ?
    C13 C14 . 1.381(4) ?
    C13 H13 . 0.9500 ?
    C14 C15 . 1.385(4) ?
    C14 H14 . 0.9500 ?
    C15 C16 . 1.393(3) ?
    C15 H15 . 0.9500 ?
    C16 H16 . 0.9500 ?
    C17 C22 . 1.393(3) ?
    C17 C18 . 1.393(3) ?
    C18 C19 . 1.399(3) ?
    C18 H18 . 0.9500 ?
    C19 C20 . 1.367(4) ?
    C19 H19 . 0.9500 ?
    C20 C21 . 1.382(4) ?
    C20 H20 . 0.9500 ?
    C21 C22 . 1.388(4) ?
    C21 H21 . 0.9500 ?
    C22 H22 . 0.9500 ?
    C23 C24 . 1.524(3) ?
    C23 H23A . 0.9900 ?
    C23 H23B . 0.9900 ?
    C24 C25 . 1.525(3) ?
    C24 H24A . 0.9900 ?
    C24 H24B . 0.9900 ?
    C25 C26 . 1.520(4) ?
    C25 H25A . 0.9900 ?
    C25 H25B . 0.9900 ?
    C26 C27 . 1.524(3) ?
    C26 H26A . 0.9900 ?
    C26 H26B . 0.9900 ?
    C27 H27A . 0.9900 ?
    C27 H27B . 0.9900 ?
    C28 C33 . 1.385(3) ?
    C28 C29 . 1.392(4) ?
    C29 C30 . 1.396(4) ?
    C29 H29 . 0.9500 ?
    C30 C31 . 1.359(5) ?
    C30 H30 . 0.9500 ?
    C31 C32 . 1.357(5) ?
    C31 H31 . 0.9500 ?
    C32 C33 . 1.414(4) ?
    C32 H32 . 0.9500 ?
    C33 H33 . 0.9500 ?
    C34 C35 . 1.379(3) ?
    C34 C39 . 1.400(3) ?
    C35 C36 . 1.397(3) ?
    C35 H35 . 0.9500 ?
    C36 C37 . 1.379(4) ?
    C36 H36 . 0.9500 ?
    C37 C38 . 1.375(4) ?
    C37 H37 . 0.9500 ?
    C38 C39 . 1.387(3) ?
    C38 H38 . 0.9500 ?
    C39 H39 . 0.9500 ?
loop_
    _geom_angle_atom_site_label_1
    _geom_angle_atom_site_label_2
    _geom_angle_atom_site_label_3
    _geom_angle_site_symmetry_1
    _geom_angle_site_symmetry_3
    _geom_angle
    _geom_angle_publ_flag
    P1 Ru P2 . . 96.11(2) ?
    P1 Ru Cl1 . . 95.71(2) ?
    P2 Ru Cl1 . . 90.94(2) ?
    N1 P1 C11 . . 101.58(8) ?
    N1 P1 C17 . . 100.22(8) ?
    C11 P1 C17 . . 102.46(9) ?
    Cl2 P2 C28 . . 99.68(8) ?
    Cl2 P2 C34 . . 98.23(8) ?
    C28 P2 C34 . . 95.83(9) ?
    C3 Ru C4 . . 37.71(8) ?
    C3 Ru C5 . . 62.42(8) ?
    C4 Ru C5 . . 36.58(9) ?
    C3 Ru C1 . . 62.41(8) ?
    C4 Ru C1 . . 61.93(8) ?
    C5 Ru C1 . . 37.56(8) ?
    C3 Ru P2 . . 109.66(6) ?
    C4 Ru P2 . . 92.38(6) ?
    C5 Ru P2 . . 110.44(6) ?
    C1 Ru P2 . . 147.97(6) ?
    C3 Ru C2 . . 37.39(8) ?
    C4 Ru C2 . . 61.63(8) ?
    C5 Ru C2 . . 61.35(7) ?
    C1 Ru C2 . . 36.24(7) ?
    P2 Ru C2 . . 147.03(6) ?
    C3 Ru P1 . . 102.36(6) ?
    C4 Ru P1 . . 138.97(6) ?
    C5 Ru P1 . . 152.42(5) ?
    C1 Ru P1 . . 115.77(6) ?
    C2 Ru P1 . . 92.32(5) ?
    C3 Ru Cl1 . . 150.65(6) ?
    C4 Ru Cl1 . . 124.27(6) ?
    C5 Ru Cl1 . . 91.30(6) ?
    C1 Ru Cl1 . . 88.98(6) ?
    C2 Ru Cl1 . . 119.91(6) ?
    N1 P1 Ru . . 115.71(6) ?
    C17 P1 Ru . . 112.94(6) ?
    C11 P1 Ru . . 121.08(6) ?
    C34 P2 Ru . . 116.99(7) ?
    C28 P2 Ru . . 125.98(7) ?
    Cl2 P2 Ru . . 115.10(3) ?
    C2 C1 C5 . . 107.78(19) ?
    C2 C1 C6 . . 127.5(2) ?
    C5 C1 C6 . . 124.4(2) ?
    C2 C1 Ru . . 72.77(11) ?
    C5 C1 Ru . . 71.18(11) ?
    C6 C1 Ru . . 126.36(16) ?
    C1 C2 C3 . . 108.58(18) ?
    C1 C2 C7 . . 124.4(2) ?
    C3 C2 C7 . . 126.2(2) ?
    C1 C2 Ru . . 70.99(11) ?
    C3 C2 Ru . . 68.85(11) ?
    C7 C2 Ru . . 134.38(14) ?
    C4 C3 C2 . . 107.00(19) ?
    C4 C3 C8 . . 124.1(2) ?
    C2 C3 C8 . . 127.1(2) ?
    C4 C3 Ru . . 72.30(12) ?
    C2 C3 Ru . . 73.76(11) ?
    C8 C3 Ru . . 131.17(16) ?
    C5 C4 C3 . . 108.50(19) ?
    C5 C4 C9 . . 126.9(2) ?
    C3 C4 C9 . . 123.9(2) ?
    C5 C4 Ru . . 72.12(12) ?
    C3 C4 Ru . . 69.99(11) ?
    C9 C4 Ru . . 130.94(16) ?
    C4 C5 C1 . . 107.90(18) ?
    C4 C5 C10 . . 128.9(2) ?
    C1 C5 C10 . . 122.4(2) ?
    C4 C5 Ru . . 71.31(11) ?
    C1 C5 Ru . . 71.26(11) ?
    C10 C5 Ru . . 130.95(16) ?
    C1 C6 H6A . . 109.5 ?
    C1 C6 H6B . . 109.5 ?
    H6A C6 H6B . . 109.5 ?
    C1 C6 H6C . . 109.5 ?
    H6A C6 H6C . . 109.5 ?
    H6B C6 H6C . . 109.5 ?
    C2 C7 H7A . . 109.5 ?
    C2 C7 H7B . . 109.5 ?
    H7A C7 H7B . . 109.5 ?
    C2 C7 H7C . . 109.5 ?
    H7A C7 H7C . . 109.5 ?
    H7B C7 H7C . . 109.5 ?
    C3 C8 H8A . . 109.5 ?
    C3 C8 H8B . . 109.5 ?
    H8A C8 H8B . . 109.5 ?
    C3 C8 H8C . . 109.5 ?
    H8A C8 H8C . . 109.5 ?
    H8B C8 H8C . . 109.5 ?
    C4 C9 H9A . . 109.5 ?
    C4 C9 H9B . . 109.5 ?
    H9A C9 H9B . . 109.5 ?
    C4 C9 H9C . . 109.5 ?
    H9A C9 H9C . . 109.5 ?
    H9B C9 H9C . . 109.5 ?
    C5 C10 H10A . . 109.5 ?
    C5 C10 H10B . . 109.5 ?
    H10A C10 H10B . . 109.5 ?
    C5 C10 H10C . . 109.5 ?
    H10A C10 H10C . . 109.5 ?
    H10B C10 H10C . . 109.5 ?
    C16 C11 C12 . . 118.64(19) ?
    C16 C11 P1 . . 124.58(17) ?
    C12 C11 P1 . . 116.36(15) ?
    C13 C12 C11 . . 120.3(2) ?
    C13 C12 H12 . . 119.8 ?
    C11 C12 H12 . . 119.8 ?
    C14 C13 C12 . . 120.4(2) ?
    C14 C13 H13 . . 119.8 ?
    C12 C13 H13 . . 119.8 ?
    C13 C14 C15 . . 119.7(2) ?
    C13 C14 H14 . . 120.1 ?
    C15 C14 H14 . . 120.1 ?
    C14 C15 C16 . . 120.1(2) ?
    C14 C15 H15 . . 119.9 ?
    C16 C15 H15 . . 119.9 ?
    C15 C16 C11 . . 120.7(2) ?
    C15 C16 H16 . . 119.7 ?
    C11 C16 H16 . . 119.7 ?
    C22 C17 C18 . . 118.3(2) ?
    C22 C17 P1 . . 118.87(17) ?
    C18 C17 P1 . . 122.69(16) ?
    C17 C18 C19 . . 120.3(2) ?
    C17 C18 H18 . . 119.9 ?
    C19 C18 H18 . . 119.9 ?
    C20 C19 C18 . . 120.5(3) ?
    C20 C19 H19 . . 119.7 ?
    C18 C19 H19 . . 119.7 ?
    C19 C20 C21 . . 119.9(2) ?
    C19 C20 H20 . . 120.1 ?
    C21 C20 H20 . . 120.1 ?
    C20 C21 C22 . . 120.1(2) ?
    C20 C21 H21 . . 119.9 ?
    C22 C21 H21 . . 119.9 ?
    C21 C22 C17 . . 120.9(2) ?
    C21 C22 H22 . . 119.6 ?
    C17 C22 H22 . . 119.6 ?
    N1 C23 C24 . . 110.12(17) ?
    N1 C23 H23A . . 109.6 ?
    C24 C23 H23A . . 109.6 ?
    N1 C23 H23B . . 109.6 ?
    C24 C23 H23B . . 109.6 ?
    H23A C23 H23B . . 108.1 ?
    C23 C24 C25 . . 111.50(19) ?
    C23 C24 H24A . . 109.3 ?
    C25 C24 H24A . . 109.3 ?
    C23 C24 H24B . . 109.3 ?
    C25 C24 H24B . . 109.3 ?
    H24A C24 H24B . . 108.0 ?
    C26 C25 C24 . . 110.18(19) ?
    C26 C25 H25A . . 109.6 ?
    C24 C25 H25A . . 109.6 ?
    C26 C25 H25B . . 109.6 ?
    C24 C25 H25B . . 109.6 ?
    H25A C25 H25B . . 108.1 ?
    C25 C26 C27 . . 110.92(19) ?
    C25 C26 H26A . . 109.5 ?
    C27 C26 H26A . . 109.5 ?
    C25 C26 H26B . . 109.5 ?
    C27 C26 H26B . . 109.5 ?
    H26A C26 H26B . . 108.0 ?
    N1 C27 C26 . . 110.32(17) ?
    N1 C27 H27A . . 109.6 ?
    C26 C27 H27A . . 109.6 ?
    N1 C27 H27B . . 109.6 ?
    C26 C27 H27B . . 109.6 ?
    H27A C27 H27B . . 108.1 ?
    C33 C28 C29 . . 118.5(2) ?
    C33 C28 P2 . . 125.3(2) ?
    C29 C28 P2 . . 116.14(17) ?
    C28 C29 C30 . . 121.0(3) ?
    C28 C29 H29 . . 119.5 ?
    C30 C29 H29 . . 119.5 ?
    C31 C30 C29 . . 120.1(3) ?
    C31 C30 H30 . . 120.0 ?
    C29 C30 H30 . . 120.0 ?
    C32 C31 C30 . . 120.0(3) ?
    C32 C31 H31 . . 120.0 ?
    C30 C31 H31 . . 120.0 ?
    C31 C32 C33 . . 121.2(3) ?
    C31 C32 H32 . . 119.4 ?
    C33 C32 H32 . . 119.4 ?
    C28 C33 C32 . . 119.2(3) ?
    C28 C33 H33 . . 120.4 ?
    C32 C33 H33 . . 120.4 ?
    C35 C34 C39 . . 119.6(2) ?
    C35 C34 P2 . . 117.25(16) ?
    C39 C34 P2 . . 123.04(17) ?
    C34 C35 C36 . . 120.1(2) ?
    C34 C35 H35 . . 120.0 ?
    C36 C35 H35 . . 120.0 ?
    C37 C36 C35 . . 120.3(2) ?
    C37 C36 H36 . . 119.8 ?
    C35 C36 H36 . . 119.8 ?
    C38 C37 C36 . . 119.5(2) ?
    C38 C37 H37 . . 120.2 ?
    C36 C37 H37 . . 120.2 ?
    C37 C38 C39 . . 121.0(2) ?
    C37 C38 H38 . . 119.5 ?
    C39 C38 H38 . . 119.5 ?
    C38 C39 C34 . . 119.5(2) ?
    C38 C39 H39 . . 120.3 ?
    C34 C39 H39 . . 120.3 ?
loop_
    _geom_torsion_atom_site_label_1
    _geom_torsion_atom_site_label_2
    _geom_torsion_atom_site_label_3
    _geom_torsion_atom_site_label_4
    _geom_torsion_site_symmetry_1
    _geom_torsion_site_symmetry_2
    _geom_torsion_site_symmetry_3
    _geom_torsion_site_symmetry_4
    _geom_torsion
    _geom_torsion_publ_flag
    C3 Ru P1 N1 . . . . -90.96(9) ?
    C4 Ru P1 N1 . . . . -101.90(11) ?
    C5 Ru P1 N1 . . . . -38.14(16) ?
    C1 Ru P1 N1 . . . . -25.85(9) ?
    P2 Ru P1 N1 . . . . 157.33(6) ?
    C2 Ru P1 N1 . . . . -54.59(8) ?
    Cl1 Ru P1 N1 . . . . 65.77(6) ?
    C3 Ru P1 C17 . . . . 23.72(9) ?
    C4 Ru P1 C17 . . . . 12.79(12) ?
    C5 Ru P1 C17 . . . . 76.55(16) ?
    C1 Ru P1 C17 . . . . 88.84(10) ?
    P2 Ru P1 C17 . . . . -87.98(7) ?
    C2 Ru P1 C17 . . . . 60.10(9) ?
    Cl1 Ru P1 C17 . . . . -179.54(7) ?
    C3 Ru P1 C11 . . . . 145.64(10) ?
    C4 Ru P1 C11 . . . . 134.71(12) ?
    C5 Ru P1 C11 . . . . -161.54(16) ?
    C1 Ru P1 C11 . . . . -149.24(10) ?
    P2 Ru P1 C11 . . . . 33.93(8) ?
    C2 Ru P1 C11 . . . . -177.99(10) ?
    Cl1 Ru P1 C11 . . . . -57.62(8) ?
    C3 Ru P2 C34 . . . . 80.02(10) ?
    C4 Ru P2 C34 . . . . 45.70(10) ?
    C5 Ru P2 C34 . . . . 13.08(11) ?
    C1 Ru P2 C34 . . . . 10.91(14) ?
    C2 Ru P2 C34 . . . . 81.63(13) ?
    P1 Ru P2 C34 . . . . -174.49(8) ?
    Cl1 Ru P2 C34 . . . . -78.66(8) ?
    C3 Ru P2 C28 . . . . -159.27(11) ?
    C4 Ru P2 C28 . . . . 166.41(11) ?
    C5 Ru P2 C28 . . . . 133.79(11) ?
    C1 Ru P2 C28 . . . . 131.61(14) ?
    C2 Ru P2 C28 . . . . -157.67(13) ?
    P1 Ru P2 C28 . . . . -53.79(10) ?
    Cl1 Ru P2 C28 . . . . 42.05(10) ?
    C3 Ru P2 Cl2 . . . . -34.56(7) ?
    C4 Ru P2 Cl2 . . . . -68.88(7) ?
    C5 Ru P2 Cl2 . . . . -101.50(7) ?
    C1 Ru P2 Cl2 . . . . -103.67(11) ?
    C2 Ru P2 Cl2 . . . . -32.95(10) ?
    P1 Ru P2 Cl2 . . . . 70.92(3) ?
    Cl1 Ru P2 Cl2 . . . . 166.76(3) ?
    C17 P1 N1 C23 . . . . -161.77(15) ?
    C11 P1 N1 C23 . . . . 93.12(16) ?
    Ru P1 N1 C23 . . . . -40.00(16) ?
    C17 P1 N1 C27 . . . . 62.39(16) ?
    C11 P1 N1 C27 . . . . -42.73(16) ?
    Ru P1 N1 C27 . . . . -175.85(12) ?
    C3 Ru C1 C2 . . . . 36.55(12) ?
    C4 Ru C1 C2 . . . . 79.42(14) ?
    C5 Ru C1 C2 . . . . 116.33(19) ?
    P2 Ru C1 C2 . . . . 119.67(12) ?
    P1 Ru C1 C2 . . . . -54.36(13) ?
    Cl1 Ru C1 C2 . . . . -150.20(12) ?
    C3 Ru C1 C5 . . . . -79.78(14) ?
    C4 Ru C1 C5 . . . . -36.91(13) ?
    P2 Ru C1 C5 . . . . 3.34(19) ?
    C2 Ru C1 C5 . . . . -116.33(19) ?
    P1 Ru C1 C5 . . . . -170.69(11) ?
    Cl1 Ru C1 C5 . . . . 93.46(12) ?
    C3 Ru C1 C6 . . . . 160.9(2) ?
    C4 Ru C1 C6 . . . . -156.3(2) ?
    C5 Ru C1 C6 . . . . -119.4(2) ?
    P2 Ru C1 C6 . . . . -116.03(19) ?
    C2 Ru C1 C6 . . . . 124.3(3) ?
    P1 Ru C1 C6 . . . . 69.9(2) ?
    Cl1 Ru C1 C6 . . . . -25.90(19) ?
    C5 C1 C2 C3 . . . . 4.2(2) ?
    C6 C1 C2 C3 . . . . 178.2(2) ?
    Ru C1 C2 C3 . . . . -58.77(14) ?
    C5 C1 C2 C7 . . . . -165.66(19) ?
    C6 C1 C2 C7 . . . . 8.4(3) ?
    Ru C1 C2 C7 . . . . 131.4(2) ?
    C5 C1 C2 Ru . . . . 62.99(13) ?
    C6 C1 C2 Ru . . . . -123.0(2) ?
    C3 Ru C2 C1 . . . . -119.64(18) ?
    C4 Ru C2 C1 . . . . -80.35(14) ?
    C5 Ru C2 C1 . . . . -38.50(13) ?
    P2 Ru C2 C1 . . . . -122.13(13) ?
    P1 Ru C2 C1 . . . . 132.90(12) ?
    Cl1 Ru C2 C1 . . . . 34.97(14) ?
    C4 Ru C2 C3 . . . . 39.29(12) ?
    C5 Ru C2 C3 . . . . 81.14(13) ?
    C1 Ru C2 C3 . . . . 119.64(18) ?
    P2 Ru C2 C3 . . . . -2.49(17) ?
    P1 Ru C2 C3 . . . . -107.45(11) ?
    Cl1 Ru C2 C3 . . . . 154.61(10) ?
    C3 Ru C2 C7 . . . . 120.4(3) ?
    C4 Ru C2 C7 . . . . 159.7(3) ?
    C5 Ru C2 C7 . . . . -158.4(3) ?
    C1 Ru C2 C7 . . . . -119.9(3) ?
    P2 Ru C2 C7 . . . . 117.9(2) ?
    P1 Ru C2 C7 . . . . 13.0(2) ?
    Cl1 Ru C2 C7 . . . . -85.0(2) ?
    C1 C2 C3 C4 . . . . -5.0(2) ?
    C7 C2 C3 C4 . . . . 164.60(19) ?
    Ru C2 C3 C4 . . . . -65.15(14) ?
    C1 C2 C3 C8 . . . . -170.2(2) ?
    C7 C2 C3 C8 . . . . -0.5(3) ?
    Ru C2 C3 C8 . . . . 129.7(2) ?
    C1 C2 C3 Ru . . . . 60.10(14) ?
    C7 C2 C3 Ru . . . . -130.3(2) ?
    C5 Ru C3 C4 . . . . 36.34(13) ?
    C1 Ru C3 C4 . . . . 78.93(14) ?
    P2 Ru C3 C4 . . . . -67.07(13) ?
    C2 Ru C3 C4 . . . . 114.37(18) ?
    P1 Ru C3 C4 . . . . -168.26(12) ?
    Cl1 Ru C3 C4 . . . . 65.05(18) ?
    C4 Ru C3 C2 . . . . -114.37(18) ?
    C5 Ru C3 C2 . . . . -78.03(13) ?
    C1 Ru C3 C2 . . . . -35.44(11) ?
    P2 Ru C3 C2 . . . . 178.56(10) ?
    P1 Ru C3 C2 . . . . 77.37(11) ?
    Cl1 Ru C3 C2 . . . . -49.32(18) ?
    C4 Ru C3 C8 . . . . 120.2(3) ?
    C5 Ru C3 C8 . . . . 156.5(2) ?
    C1 Ru C3 C8 . . . . -160.9(2) ?
    P2 Ru C3 C8 . . . . 53.1(2) ?
    C2 Ru C3 C8 . . . . -125.4(3) ?
    P1 Ru C3 C8 . . . . -48.1(2) ?
    Cl1 Ru C3 C8 . . . . -174.74(16) ?
    C2 C3 C4 C5 . . . . 3.9(2) ?
    C8 C3 C4 C5 . . . . 169.6(2) ?
    Ru C3 C4 C5 . . . . -62.19(15) ?
    C2 C3 C4 C9 . . . . -167.3(2) ?
    C8 C3 C4 C9 . . . . -1.7(3) ?
    Ru C3 C4 C9 . . . . 126.6(2) ?
    C2 C3 C4 Ru . . . . 66.14(13) ?
    C8 C3 C4 Ru . . . . -128.2(2) ?
    C3 Ru C4 C5 . . . . 118.19(18) ?
    C1 Ru C4 C5 . . . . 37.90(12) ?
    P2 Ru C4 C5 . . . . -122.04(12) ?
    C2 Ru C4 C5 . . . . 79.24(13) ?
    P1 Ru C4 C5 . . . . 135.82(11) ?
    Cl1 Ru C4 C5 . . . . -29.28(14) ?
    C5 Ru C4 C3 . . . . -118.19(18) ?
    C1 Ru C4 C3 . . . . -80.29(14) ?
    P2 Ru C4 C3 . . . . 119.77(12) ?
    C2 Ru C4 C3 . . . . -38.95(12) ?
    P1 Ru C4 C3 . . . . 17.63(17) ?
    Cl1 Ru C4 C3 . . . . -147.47(11) ?
    C3 Ru C4 C9 . . . . -118.1(3) ?
    C5 Ru C4 C9 . . . . 123.8(3) ?
    C1 Ru C4 C9 . . . . 161.7(3) ?
    P2 Ru C4 C9 . . . . 1.7(2) ?
    C2 Ru C4 C9 . . . . -157.0(3) ?
    P1 Ru C4 C9 . . . . -100.4(2) ?
    Cl1 Ru C4 C9 . . . . 94.5(3) ?
    C3 C4 C5 C1 . . . . -1.4(2) ?
    C9 C4 C5 C1 . . . . 169.5(2) ?
    Ru C4 C5 C1 . . . . -62.25(14) ?
    C3 C4 C5 C10 . . . . -171.1(2) ?
    C9 C4 C5 C10 . . . . -0.2(4) ?
    Ru C4 C5 C10 . . . . 128.0(2) ?
    C3 C4 C5 Ru . . . . 60.84(14) ?
    C9 C4 C5 Ru . . . . -128.2(2) ?
    C2 C1 C5 C4 . . . . -1.7(2) ?
    C6 C1 C5 C4 . . . . -176.0(2) ?
    Ru C1 C5 C4 . . . . 62.28(14) ?
    C2 C1 C5 C10 . . . . 168.8(2) ?
    C6 C1 C5 C10 . . . . -5.5(3) ?
    Ru C1 C5 C10 . . . . -127.2(2) ?
    C2 C1 C5 Ru . . . . -64.02(14) ?
    C6 C1 C5 Ru . . . . 121.7(2) ?
    C3 Ru C5 C4 . . . . -37.47(12) ?
    C1 Ru C5 C4 . . . . -117.22(18) ?
    P2 Ru C5 C4 . . . . 64.67(12) ?
    C2 Ru C5 C4 . . . . -80.07(13) ?
    P1 Ru C5 C4 . . . . -98.89(17) ?
    Cl1 Ru C5 C4 . . . . 156.15(12) ?
    C3 Ru C5 C1 . . . . 79.75(13) ?
    C4 Ru C5 C1 . . . . 117.22(18) ?
    P2 Ru C5 C1 . . . . -178.11(11) ?
    C2 Ru C5 C1 . . . . 37.14(12) ?
    P1 Ru C5 C1 . . . . 18.3(2) ?
    Cl1 Ru C5 C1 . . . . -86.63(12) ?
    C3 Ru C5 C10 . . . . -163.2(3) ?
    C4 Ru C5 C10 . . . . -125.7(3) ?
    C1 Ru C5 C10 . . . . 117.1(3) ?
    P2 Ru C5 C10 . . . . -61.1(3) ?
    C2 Ru C5 C10 . . . . 154.2(3) ?
    P1 Ru C5 C10 . . . . 135.4(2) ?
    Cl1 Ru C5 C10 . . . . 30.4(2) ?
    N1 P1 C11 C16 . . . . 92.25(18) ?
    C17 P1 C11 C16 . . . . -11.1(2) ?
    Ru P1 C11 C16 . . . . -137.91(16) ?
    N1 P1 C11 C12 . . . . -80.18(16) ?
    C17 P1 C11 C12 . . . . 176.48(15) ?
    Ru P1 C11 C12 . . . . 49.67(17) ?
    C16 C11 C12 C13 . . . . 1.4(3) ?
    P1 C11 C12 C13 . . . . 174.28(16) ?
    C11 C12 C13 C14 . . . . -0.4(3) ?
    C12 C13 C14 C15 . . . . -0.6(3) ?
    C13 C14 C15 C16 . . . . 0.6(4) ?
    C14 C15 C16 C11 . . . . 0.3(4) ?
    C12 C11 C16 C15 . . . . -1.3(3) ?
    P1 C11 C16 C15 . . . . -173.59(17) ?
    N1 P1 C17 C22 . . . . -162.32(17) ?
    C11 P1 C17 C22 . . . . -57.91(18) ?
    Ru P1 C17 C22 . . . . 73.97(17) ?
    N1 P1 C17 C18 . . . . 21.93(18) ?
    C11 P1 C17 C18 . . . . 126.33(17) ?
    Ru P1 C17 C18 . . . . -101.79(16) ?
    C22 C17 C18 C19 . . . . -1.3(3) ?
    P1 C17 C18 C19 . . . . 174.52(17) ?
    C17 C18 C19 C20 . . . . 0.3(3) ?
    C18 C19 C20 C21 . . . . 0.9(4) ?
    C19 C20 C21 C22 . . . . -1.1(4) ?
    C20 C21 C22 C17 . . . . 0.1(4) ?
    C18 C17 C22 C21 . . . . 1.1(3) ?
    P1 C17 C22 C21 . . . . -174.87(18) ?
    C27 N1 C23 C24 . . . . -61.0(2) ?
    P1 N1 C23 C24 . . . . 160.01(15) ?
    N1 C23 C24 C25 . . . . 56.8(3) ?
    C23 C24 C25 C26 . . . . -52.6(3) ?
    C24 C25 C26 C27 . . . . 52.8(3) ?
    C23 N1 C27 C26 . . . . 61.7(2) ?
    P1 N1 C27 C26 . . . . -159.53(15) ?
    C25 C26 C27 N1 . . . . -57.6(3) ?
    C34 P2 C28 C33 . . . . -115.1(2) ?
    Cl2 P2 C28 C33 . . . . -15.7(2) ?
    Ru P2 C28 C33 . . . . 115.29(19) ?
    C34 P2 C28 C29 . . . . 62.84(19) ?
    Cl2 P2 C28 C29 . . . . 162.24(16) ?
    Ru P2 C28 C29 . . . . -66.80(19) ?
    C33 C28 C29 C30 . . . . -0.6(4) ?
    P2 C28 C29 C30 . . . . -178.6(2) ?
    C28 C29 C30 C31 . . . . 0.9(4) ?
    C29 C30 C31 C32 . . . . -0.6(5) ?
    C30 C31 C32 C33 . . . . 0.1(5) ?
    C29 C28 C33 C32 . . . . 0.1(3) ?
    P2 C28 C33 C32 . . . . 177.94(19) ?
    C31 C32 C33 C28 . . . . 0.2(4) ?
    C28 P2 C34 C35 . . . . -94.28(19) ?
    Cl2 P2 C34 C35 . . . . 165.03(17) ?
    Ru P2 C34 C35 . . . . 41.3(2) ?
    C28 P2 C34 C39 . . . . 81.0(2) ?
    Cl2 P2 C34 C39 . . . . -19.66(19) ?
    Ru P2 C34 C39 . . . . -143.34(16) ?
    C39 C34 C35 C36 . . . . 1.6(4) ?
    P2 C34 C35 C36 . . . . 177.13(19) ?
    C34 C35 C36 C37 . . . . 0.0(4) ?
    C35 C36 C37 C38 . . . . -1.4(4) ?
    C36 C37 C38 C39 . . . . 1.2(4) ?
    C37 C38 C39 C34 . . . . 0.5(4) ?
    C35 C34 C39 C38 . . . . -1.9(3) ?
    P2 C34 C39 C38 . . . . -177.08(18) ?
loop_
    _geom_hbond_atom_site_label_D
    _geom_hbond_atom_site_label_H
    _geom_hbond_atom_site_label_A
    _geom_hbond_site_symmetry_A
    _geom_hbond_distance_DH
    _geom_hbond_distance_HA
    _geom_hbond_distance_DA
    _geom_hbond_angle_DHA
    _geom_hbond_publ_flag
    C6 H6B Cl1 . 0.98 2.71 3.426(2) 131 n
    C12 H12 Cl1 . 0.95 2.68 3.559(2) 154 n
    C18 H18 N1 . 0.95 2.56 2.984(3) 107 n
    C22 H22 Cl2 . 0.95 2.66 3.391(2) 135 n
    C23 H23A Cl1 . 0.99 2.71 3.432(2) 130 n
    C29 H29 Cl1 . 0.95 2.78 3.414(3) 125 n
    C33 H33 Cl2 . 0.95 2.68 3.175(3) 113 n
    C37 H37 Cl1 2_655 0.95 2.81 3.716(2) 159.3 n
    C39 H39 Cl2 . 0.95 2.56 3.088(2) 115 n
