# Supplementary material for: Chlorido(chloro­diphenyl­phosphine-κP)(diphenyl­piperidinophosphine-κP)(η5-penta­methyl­cyclo­penta­dien­yl)ruthenium(II)
Source: Acta Crystallogr Sect E Struct Rep Online. 2009 Jul 18;65(Pt 8):m941. doi: 10.1107/S1600536809027676 (PMC2977503; doi:10.1107/S1600536809027676)
Supplement: Supplementary file 2 [file e-65-0m941-Isup2.hkl]

# 
# h,k,l, Fc-squared, Fo-squared, sigma(Fo-squared) and status flag 
# 
data_I
_shelx_title ' 1103m in P2(1)/c, 1103flo Cp*RuCl(PPh2Npip)(PPh2Cl)' 
_shelx_refln_list_code          4 
_shelx_F_calc_maximum      359.90 
_exptl_crystal_F_000      1576.00 
_reflns_d_resolution_high  0.7109 
 
loop_ 
 _symmetry_equiv_pos_as_xyz 
 'x, y, z' 
 '-x, y+1/2, -z+1/2' 
 '-x, -y, -z' 
 'x, -y-1/2, z-1/2' 
 
_cell_length_a    17.5427 
_cell_length_b     9.1014 
_cell_length_c    22.3459 
_cell_angle_alpha  90.000 
_cell_angle_beta   98.881 
_cell_angle_gamma  90.000 
 
_shelx_F_squared_multiplier     1.000 
 
loop_ 
 _refln_index_h 
 _refln_index_k 
 _refln_index_l 
 _refln_F_squared_calc 
 _refln_F_squared_meas 
 _refln_F_squared_sigma 
 _refln_observed_status 
   2   0   0    50861.80    43119.11   1262.37 o 
   3   0   0     1763.04     1789.02     38.21 o 
   4   0   0     7606.42     8603.71    175.36 o 
   5   0   0    18855.39    20827.50    421.11 o 
   6   0   0     8954.00     9059.13    201.22 o 
   8   0   0     7494.76     6658.13    138.69 o 
   9   0   0     7265.58     7665.47    294.84 o 
  10   0   0     1422.96     1134.72     30.03 o 
  11   0   0     4843.04     5324.44    195.93 o 
  12   0   0      128.84      175.44     13.06 o 
  13   0   0       19.70       30.97      7.19 o 
  14   0   0      377.35      431.04     19.81 o 
  15   0   0      529.33      406.12     25.00 o 
  16   0   0     5824.74     5784.45    184.72 o 
  17   0   0       20.03       46.49     16.30 o 
  18   0   0       64.82       54.11     16.48 o 
  19   0   0      280.07      270.36     29.74 o 
  20   0   0      138.82      113.39     20.61 o 
  21   0   0        1.12      -12.85     14.94 o 
  22   0   0     1066.03     1157.70     59.79 o 
  23   0   0      834.53      868.67     53.13 o 
  24   0   0      342.68      338.04     38.40 o 
   2   1   0    23549.29    22311.90    655.62 o 
   4   1   0     2893.31     2856.15     38.58 o 
   5   1   0    18757.91    19090.04    244.43 o 
   6   1   0     6999.60     6868.47     89.10 o 
   7   1   0    19221.98    18630.76    238.10 o 
   8   1   0      111.11      120.77      5.92 o 
   9   1   0    11471.96    10962.18    158.99 o 
  10   1   0    10652.36    11459.76    166.54 o 
  11   1   0      702.12      583.25     14.19 o 
  12   1   0      346.74      352.86     11.80 o 
  13   1   0      135.37      151.22      8.90 o 
  14   1   0        9.84        5.30      5.20 o 
  15   1   0     5596.85     5683.16    145.96 o 
  16   1   0      973.28     1039.45     28.33 o 
  17   1   0     1591.79     1485.96     44.69 o 
  18   1   0     1014.17     1071.79     37.40 o 
  19   1   0        0.95       13.14     10.74 o 
  20   1   0       35.20       25.93     11.67 o 
  21   1   0      644.94      638.43     30.35 o 
  22   1   0      256.99      257.26     22.88 o 
  23   1   0      809.08      833.14     36.62 o 
  24   1   0      939.18      953.16     40.32 o 
   0   2   0     7193.41     6408.95    188.06 o 
   1   2   0    20197.33    20365.64    418.01 o 
   2   2   0      235.81      207.32     14.73 o 
   3   2   0     3036.79     2830.12    113.18 o 
   4   2   0     6926.04     7483.13    169.31 o 
   5   2   0    12490.33    12113.81    235.82 o 
   6   2   0    19631.45    19956.47    254.88 o 
   7   2   0     2962.41     2532.13     35.12 o 
   8   2   0    42801.81    45316.21    578.86 o 
   9   2   0      171.46      137.34      8.95 o 
  10   2   0     8327.11     8351.77    109.60 o 
  11   2   0     5485.33     5462.37     73.60 o 
  12   2   0      106.23      126.33      8.04 o 
  13   2   0      397.68      391.83     12.61 o 
  14   2   0     3703.23     3873.03     72.75 o 
  15   2   0     1724.83     1683.03     38.15 o 
  16   2   0     3807.04     3847.35     98.95 o 
  17   2   0     3957.83     4099.67     78.78 o 
  18   2   0       63.81       41.84     11.63 o 
  19   2   0      261.88      216.91     30.11 o 
  20   2   0      239.96      177.23     18.05 o 
  21   2   0      173.29      152.32     16.83 o 
  22   2   0      450.70      413.75     26.30 o 
  23   2   0      541.78      523.15     29.66 o 
  24   2   0       81.04       60.77     15.93 o 
   1   3   0    11129.91    11282.58    231.96 o 
   2   3   0      676.90      700.53     25.19 o 
   3   3   0     8588.44     8802.54    182.84 o 
   4   3   0     1732.38     1808.79     45.07 o 
   5   3   0     3630.07     4130.18     61.92 o 
   6   3   0      151.99      228.29     12.58 o 
   7   3   0    15296.31    15661.86    201.28 o 
   8   3   0       18.09       13.93      3.57 o 
   9   3   0    17918.49    18850.24    242.10 o 
  10   3   0     1654.16     1684.58     26.16 o 
  11   3   0      479.10      500.64     11.97 o 
  12   3   0     2667.08     2661.65     39.12 o 
  13   3   0     4971.83     5145.72     79.74 o 
  14   3   0      342.70      317.68     15.93 o 
  15   3   0     2622.14     2735.28     55.44 o 
  16   3   0     1522.83     1485.86     42.39 o 
  17   3   0      145.90      143.19     12.25 o 
  18   3   0     1003.37      956.03     35.14 o 
  19   3   0       37.97        4.26     11.00 o 
  20   3   0       27.84       11.44     11.89 o 
  21   3   0      436.85      378.71     25.61 o 
  22   3   0      268.04      179.73     18.57 o 
  23   3   0       51.05       35.32     22.20 o 
   0   4   0    13452.75    13411.53    390.25 o 
   1   4   0     5495.95     5829.93    122.59 o 
   2   4   0    15498.60    15578.99    319.88 o 
   3   4   0     2557.66     2936.27     64.68 o 
   4   4   0      425.14      362.10     26.80 o 
   5   4   0     1374.07     1350.50     27.55 o 
   6   4   0     3166.91     3123.91     56.86 o 
   7   4   0     3065.32     2844.21     45.28 o 
   8   4   0     1433.96     1413.52     25.48 o 
   9   4   0     5542.33     5671.45     85.92 o 
  10   4   0      307.92      267.37      9.75 o 
  11   4   0     1422.23     1386.63     23.43 o 
  12   4   0     1638.13     1601.64     30.08 o 
  13   4   0      375.22      389.84     17.03 o 
  14   4   0     1944.15     1821.74     87.25 o 
  15   4   0       35.05        0.26      7.30 o 
  16   4   0       34.38        9.06      8.93 o 
  17   4   0      682.85      662.70     23.02 o 
  18   4   0       33.42       19.54      8.86 o 
  19   4   0      845.69      842.19     34.27 o 
  20   4   0       91.31       71.59     22.55 o 
  21   4   0       57.72       64.00     22.40 o 
  22   4   0      229.31      252.34     35.37 o 
  23   4   0      368.58      362.46     40.80 o 
   1   5   0     3217.48     3170.16     99.15 o 
   2   5   0     3289.86     3318.22     73.36 o 
   3   5   0      310.96      272.33     13.99 o 
   4   5   0     2664.99     2641.43     55.24 o 
   5   5   0     4636.36     4538.57     80.58 o 
   6   5   0       38.59       37.37      5.73 o 
   7   5   0      677.16      672.15     15.71 o 
   8   5   0     1166.49     1152.99     23.00 o 
   9   5   0      797.63      771.34     18.23 o 
  10   5   0      431.34      526.85     22.35 o 
  11   5   0      306.15      260.18     15.52 o 
  12   5   0       14.35       25.11      7.79 o 
  13   5   0       15.24       15.80     11.13 o 
  14   5   0      480.80      425.32     19.15 o 
  15   5   0      228.01      189.41     15.15 o 
  16   5   0      202.88      161.07     12.54 o 
  17   5   0      246.07      209.52     19.79 o 
  18   5   0      400.16      400.40     24.62 o 
  19   5   0        2.32       -1.52     11.44 o 
  20   5   0      868.18      823.79     53.19 o 
  21   5   0       46.72       50.33     22.08 o 
  22   5   0       46.61       31.95     22.06 o 
   0   6   0      139.16       81.98     13.00 o 
   1   6   0      791.77      737.96     24.06 o 
   2   6   0      787.13      685.45     22.90 o 
   3   6   0      227.82      201.66     31.37 o 
   4   6   0     1202.44     1125.60     58.44 o 
   5   6   0      436.13      392.98     15.51 o 
   6   6   0     1633.08     1532.40     33.37 o 
   7   6   0      206.05      175.82     12.55 o 
   8   6   0      561.65      564.23     17.20 o 
   9   6   0      447.73      481.68     15.57 o 
  10   6   0     1056.50      963.32     26.35 o 
  11   6   0        7.58       49.26     12.77 o 
  12   6   0      270.81      288.70     24.60 o 
  13   6   0      347.85      275.12     28.14 o 
  14   6   0      740.81      812.72     32.64 o 
  15   6   0      804.03      726.58     31.05 o 
  16   6   0      627.86      663.58     29.58 o 
  17   6   0      703.90      689.92     30.92 o 
  18   6   0      217.03      236.34     21.27 o 
  19   6   0      158.24      126.99     16.46 o 
  20   6   0       67.90       48.51     22.18 o 
  21   6   0        0.08       13.73     19.31 o 
   1   7   0      347.08      261.25     18.36 o 
   2   7   0     2809.62     2750.51     65.72 o 
   3   7   0      723.12      779.54     63.68 o 
   4   7   0     1310.29     1280.72     30.80 o 
   5   7   0       35.13       36.34     14.79 o 
   6   7   0       63.54       76.59     16.63 o 
   7   7   0      689.95      680.41     21.55 o 
   8   7   0      233.33      202.04     11.98 o 
   9   7   0        0.08       -7.68      7.68 o 
  10   7   0      496.94      484.51     30.98 o 
  11   7   0      130.56      105.92     34.90 o 
  12   7   0      309.16      284.22     22.85 o 
  13   7   0      644.66      596.70     28.67 o 
  14   7   0      205.03      171.45     17.00 o 
  15   7   0      279.85      283.25     21.76 o 
  16   7   0      809.82      775.27     64.08 o 
  17   7   0      145.89      147.98     16.72 o 
  18   7   0       67.81       40.94     20.79 o 
  19   7   0        1.65       -7.91     12.16 o 
  20   7   0      203.71      144.75     27.61 o 
   1   8   0       61.03       22.10     10.68 o 
   2   8   0      110.12       64.82     11.95 o 
   3   8   0     1100.10      995.80     28.70 o 
   4   8   0       28.73        4.52     11.81 o 
   5   8   0     1036.60     1030.59     36.69 o 
   6   8   0       49.61       41.89     12.05 o 
   7   8   0     1236.48     1236.93     40.35 o 
   8   8   0       47.88       43.81     12.28 o 
   9   8   0      113.81      100.50     14.04 o 
  10   8   0      284.18      260.99     21.00 o 
  11   8   0       67.52       57.24     13.46 o 
  12   8   0        0.65      -11.94     16.84 o 
  13   8   0       65.17       40.16     12.88 o 
  14   8   0       60.02       58.42     13.52 o 
  15   8   0      189.80      161.09     17.37 o 
  16   8   0        1.59       -8.23     10.57 o 
  17   8   0        2.27       -7.80     11.08 o 
  18   8   0        0.05      -10.74     10.74 o 
  19   8   0       73.57       62.41     20.66 o 
   1   9   0      209.73      155.31     14.58 o 
   2   9   0       25.44      -16.14     24.91 o 
   3   9   0     1645.78     1632.01     58.55 o 
   4   9   0     1171.92     1087.91     40.74 o 
   5   9   0      143.62       88.19     23.45 o 
   6   9   0     1373.51     1373.07     44.38 o 
   7   9   0      256.08      233.62     20.97 o 
   8   9   0      205.28      183.70     37.15 o 
   9   9   0      418.03      430.06     25.84 o 
  10   9   0      366.00      339.48     24.17 o 
  11   9   0       21.72       37.07     16.12 o 
  12   9   0     1394.97     1331.84     72.31 o 
  13   9   0      225.77      216.08     22.57 o 
  14   9   0      122.71      103.05     16.31 o 
  15   9   0       82.95       70.73     14.77 o 
  16   9   0       48.23       21.37     13.02 o 
  17   9   0       33.01       23.60     14.01 o 
   0  10   0     1251.74     1196.03     60.04 o 
   1  10   0      157.11      124.67     25.28 o 
   2  10   0     1108.35     1196.25     61.58 o 
   3  10   0      162.36      142.39     20.45 o 
   4  10   0        0.11        2.59     12.21 o 
   5  10   0      713.06      684.42     32.16 o 
   6  10   0      638.29      576.50     33.30 o 
   7  10   0       26.53       -4.53     18.14 o 
   8  10   0      279.97      237.47     22.09 o 
   9  10   0      402.76      399.35     25.83 o 
  10  10   0      217.55      234.27     23.72 o 
  11  10   0     1570.17     1683.02     54.23 o 
  12  10   0      271.78      270.36     26.36 o 
  13  10   0      292.96      305.68     40.28 o 
  14  10   0      215.79      189.30     20.46 o 
  15  10   0       40.86       19.29     15.05 o 
   1  11   0     1494.63     1665.73     55.20 o 
   2  11   0      726.34      735.27     36.74 o 
   3  11   0        3.49      -20.71     20.71 o 
   4  11   0      759.20      818.80     54.91 o 
   5  11   0      835.57      777.21     53.50 o 
   6  11   0       27.28       26.57     22.98 o 
   7  11   0      766.02      750.49     50.54 o 
   8  11   0       65.69       35.71     14.45 o 
   9  11   0      244.17      213.60     30.30 o 
  10  11   0      280.39      220.59     22.31 o 
  11  11   0        7.74       -2.60     14.89 o 
  12  11   0      156.26      129.29     19.44 o 
   0  12   0      970.27      922.81     60.30 o 
   1  12   0      299.87      318.61     29.50 o 
   2  12   0      240.15      223.76     24.17 o 
   3  12   0      601.11      659.67     36.63 o 
   4  12   0       88.66       93.69     28.30 o 
   5  12   0      304.64      335.40     42.41 o 
   6  12   0      803.49      830.43     55.83 o 
   7  12   0        1.69      -20.77     20.77 o 
   8  12   0      307.07      311.31     39.70 o 
 -24   1   1        0.00      -12.87     12.87 o 
 -23   1   1       56.82       36.53     14.73 o 
 -22   1   1        1.26      -11.47     11.47 o 
 -21   1   1       25.44       14.22     14.27 o 
 -20   1   1       79.86       65.12     12.92 o 
 -19   1   1      972.13      941.11     34.93 o 
 -18   1   1      156.49      141.27     14.94 o 
 -17   1   1       64.48       40.67     10.83 o 
 -16   1   1       58.54       42.79      9.35 o 
 -15   1   1      955.80      948.31     22.42 o 
 -14   1   1      312.71      316.65     13.07 o 
 -13   1   1     1208.00     1087.90     22.35 o 
 -12   1   1     2198.46     2255.55     37.92 o 
 -11   1   1     4177.53     4092.93     63.21 o 
 -10   1   1      189.38      199.37      9.07 o 
  -9   1   1     4297.22     4262.56     64.57 o 
  -8   1   1      608.53      756.34     15.05 o 
  -7   1   1     3617.70     3727.10     49.81 o 
  -6   1   1       31.41       29.06      4.02 o 
  -5   1   1    22489.03    23149.23    296.74 o 
  -4   1   1        6.19       19.11      4.78 o 
  -3   1   1     3996.69     4278.19    417.25 o 
   0   1   1     1729.33     1659.93     50.30 o 
   2   1   1     6894.55     6515.76    310.38 o 
   3   1   1     5549.50     5476.67     92.26 o 
   4   1   1     3064.62     3023.89     54.54 o 
   6   1   1       41.10       72.85      5.03 o 
   7   1   1       10.37       23.60      2.99 o 
   8   1   1     8733.12     8139.45    105.99 o 
   9   1   1     1939.27     1811.76     26.79 o 
  10   1   1     4392.72     3827.81     58.79 o 
  11   1   1     2234.98     2287.01     37.72 o 
  12   1   1      748.38      664.70     15.58 o 
  13   1   1      495.38      497.67     14.10 o 
  14   1   1      190.48      126.29     10.57 o 
  15   1   1      910.16      812.23     29.56 o 
  16   1   1       95.58       88.67     13.15 o 
  17   1   1      565.87      506.06     26.05 o 
  18   1   1       57.36       47.36     12.16 o 
  19   1   1       73.78       54.08     12.97 o 
  20   1   1      256.43      196.59     20.39 o 
  21   1   1       15.64        7.52     11.70 o 
  22   1   1       30.44       16.80     13.47 o 
  23   1   1       19.23       25.25     14.16 o 
  24   1   1        0.73       -0.48     14.32 o 
 -24   2   1        2.57      -18.21     18.21 o 
 -23   2   1        1.59      -11.44     12.39 o 
 -22   2   1       63.91       43.59     14.02 o 
 -21   2   1      215.47      174.70     17.53 o 
 -20   2   1        7.35       -9.98      9.98 o 
 -19   2   1       39.69       32.72     11.86 o 
 -18   2   1       37.39       36.10     11.52 o 
 -17   2   1      751.42      681.82     23.84 o 
 -16   2   1      446.07      447.63     19.83 o 
 -15   2   1     1185.77     1153.95     29.94 o 
 -14   2   1       67.87       40.54      6.46 o 
 -13   2   1      532.36      473.88     13.99 o 
 -12   2   1     3133.92     2995.09     48.53 o 
 -11   2   1      332.88      349.11     13.06 o 
 -10   2   1    11799.43    12092.37    156.80 o 
  -9   2   1      158.40      201.31     11.26 o 
  -8   2   1      290.13      364.58     10.84 o 
  -7   2   1     2136.39     1953.09     27.87 o 
  -6   2   1     1431.37     1391.25     42.91 o 
  -5   2   1    27120.37    29074.91    642.56 o 
  -4   2   1     1656.20     1549.74     24.58 o 
  -3   2   1     1601.82     1496.70     23.40 o 
  -2   2   1     5108.38     4750.67     80.46 o 
  -1   2   1     6391.11     6559.41    136.08 o 
   0   2   1     1977.71     1640.21     43.99 o 
   1   2   1    15075.99    16981.71    348.16 o 
   2   2   1     8236.51     8388.42    172.82 o 
   3   2   1     6061.82     5666.47    117.88 o 
   4   2   1     1078.62     1252.22     36.89 o 
   5   2   1      540.99      574.59     16.23 o 
   6   2   1     9942.68    10299.20    132.81 o 
   7   2   1      563.58      507.30     10.08 o 
   8   2   1      448.54      455.82     13.81 o 
   9   2   1       55.09       32.73      3.77 o 
  10   2   1      635.31      622.89     14.64 o 
  11   2   1      111.74       68.71      5.40 o 
  12   2   1      972.33      874.69     16.66 o 
  13   2   1      582.48      522.28     18.45 o 
  14   2   1      738.69      621.50     20.12 o 
  15   2   1       54.39       35.95      8.45 o 
  16   2   1      215.05      220.37     28.14 o 
  17   2   1      224.82      187.18     17.49 o 
  18   2   1      279.37      243.27     23.43 o 
  19   2   1        0.34       -9.30     10.34 o 
  20   2   1      177.35      154.77     16.42 o 
  21   2   1      131.27       71.25     14.78 o 
  22   2   1       66.82       34.69     13.91 o 
  23   2   1      165.16      146.34     18.31 o 
 -23   3   1      164.55      161.80     27.84 o 
 -22   3   1      113.23       56.77     23.19 o 
 -21   3   1       90.58       54.89     14.31 o 
 -20   3   1      292.95      269.96     22.75 o 
 -19   3   1      885.80      898.09     38.90 o 
 -18   3   1        1.06       -5.85      7.97 o 
 -17   3   1      322.22      301.72     17.34 o 
 -16   3   1       80.91       56.73      9.39 o 
 -15   3   1      435.05      423.71     18.45 o 
 -14   3   1      677.03      630.41     17.35 o 
 -13   3   1     2385.40     2308.48     62.62 o 
 -12   3   1      124.56      150.76      8.29 o 
 -11   3   1     1426.28     1446.39     23.53 o 
  -9   3   1     1451.02     1501.01     24.60 o 
  -8   3   1     4354.47     4044.73     54.99 o 
  -7   3   1     2477.69     2442.30     34.48 o 
  -6   3   1     8180.03     7336.75     95.78 o 
  -5   3   1      562.79      610.76     12.53 o 
  -4   3   1    12705.71    12506.63    208.70 o 
  -3   3   1    16320.92    16638.85    276.36 o 
  -2   3   1     2757.59     2574.31     47.53 o 
  -1   3   1     9966.97    10596.72    218.17 o 
   0   3   1    20687.45    21964.07    448.54 o 
   1   3   1     1086.03      941.56     23.07 o 
   2   3   1    27802.38    27853.07    567.99 o 
   3   3   1    16924.95    16873.11    345.40 o 
   4   3   1    10654.13    10097.65    169.12 o 
   5   3   1    20885.75    21861.40    312.89 o 
   6   3   1      639.80      567.62     12.60 o 
   7   3   1     7585.22     8285.73    108.19 o 
   8   3   1      703.68      721.95     13.80 o 
   9   3   1      141.39      163.80     13.08 o 
  10   3   1     2631.57     2425.49     35.57 o 
  11   3   1      799.35      800.84     17.64 o 
  12   3   1      582.06      455.29     13.46 o 
  13   3   1      682.83      669.32     17.49 o 
  14   3   1      296.60      245.05     15.40 o 
  15   3   1      158.29      111.99     12.24 o 
  16   3   1      555.86      543.68     20.30 o 
  17   3   1       70.62       52.14     10.84 o 
  18   3   1      392.56      304.31     22.23 o 
  19   3   1      512.48      470.44     26.42 o 
  20   3   1        4.58      -11.34     11.34 o 
  21   3   1      414.37      358.12     25.56 o 
  22   3   1      326.44      319.67     25.47 o 
  23   3   1       24.31       26.88     21.54 o 
 -23   4   1       64.28       47.57     25.12 o 
 -22   4   1      254.22      276.72     36.92 o 
 -21   4   1      672.08      715.00     50.16 o 
 -20   4   1      183.06      141.34     26.30 o 
 -19   4   1      191.66      179.38     17.92 o 
 -18   4   1      480.75      439.34     20.27 o 
 -17   4   1        6.29        1.14      8.08 o 
 -16   4   1      243.27      184.17     14.84 o 
 -15   4   1      523.42      482.84     30.69 o 
 -14   4   1     2647.25     2643.75     54.01 o 
 -13   4   1     3799.71     4158.48     66.72 o 
 -12   4   1      504.20      439.57     14.28 o 
 -11   4   1      836.71      878.27     17.11 o 
 -10   4   1     4265.97     4273.23     59.21 o 
  -9   4   1     1019.16      914.43     16.85 o 
  -8   4   1     2712.10     2692.57     53.34 o 
  -7   4   1     3472.18     3466.46     53.89 o 
  -6   4   1      377.88      412.79     20.76 o 
  -5   4   1    14097.76    13287.92    222.48 o 
  -4   4   1    11403.90    11541.32    193.72 o 
  -3   4   1     9555.85     9778.18    164.65 o 
  -2   4   1    20722.58    20903.56    427.63 o 
  -1   4   1      225.70      358.95     20.89 o 
   0   4   1     5928.24     6206.93    184.69 o 
   1   4   1    20711.15    21228.20    434.03 o 
   2   4   1     3218.67     3166.68    122.79 o 
   3   4   1     8090.19     7309.71    153.00 o 
   4   4   1     7825.80     7318.40    124.73 o 
   5   4   1     1448.90     1434.45     29.18 o 
   6   4   1     8477.55     9195.90    134.86 o 
   7   4   1      287.67      311.34     12.68 o 
   8   4   1        0.95        2.47      4.09 o 
   9   4   1     2224.81     2277.97     38.43 o 
  10   4   1      159.54      165.54     11.74 o 
  11   4   1       85.74      101.07      7.59 o 
  12   4   1      843.34      835.30     20.44 o 
  13   4   1        9.94        3.82      8.04 o 
  14   4   1      125.10      123.63     12.26 o 
  15   4   1      130.34      125.63     10.72 o 
  16   4   1       27.11       -4.21      8.89 o 
  17   4   1      196.25      160.47     12.94 o 
  18   4   1      741.25      749.96     31.80 o 
  19   4   1        0.24       -9.91     11.34 o 
  20   4   1     1194.34     1220.00     43.06 o 
  21   4   1      578.03      560.41     44.88 o 
  22   4   1      158.88      141.54     27.10 o 
 -22   5   1      284.20      315.05     39.94 o 
 -21   5   1       76.40       54.06     22.99 o 
 -20   5   1      913.41      932.64     57.58 o 
 -19   5   1       98.42       79.42     21.28 o 
 -18   5   1     1328.38     1337.98     45.30 o 
 -17   5   1      132.01      133.38     18.70 o 
 -16   5   1        0.40       14.16     14.40 o 
 -15   5   1      611.10      554.50     26.61 o 
 -14   5   1     5188.00     5168.92     96.01 o 
 -13   5   1      586.24      589.23     21.20 o 
 -12   5   1     4325.27     4510.17     99.60 o 
 -11   5   1     7368.95     7621.94    134.07 o 
 -10   5   1      369.56      322.24     14.50 o 
  -9   5   1     4791.06     4818.29     74.55 o 
  -8   5   1     1277.38     1406.01     26.15 o 
  -7   5   1      112.51       91.98      7.23 o 
  -6   5   1    12589.67    13333.45    267.60 o 
  -5   5   1     5335.37     5059.08     89.13 o 
  -4   5   1     5501.65     5711.64     99.48 o 
  -3   5   1     9485.25     9269.73    160.87 o 
  -2   5   1      316.99      305.57     35.09 o 
  -1   5   1    13115.31    12793.09    264.63 o 
   0   5   1     1734.49     1628.37     39.84 o 
   1   5   1     1286.51     1004.24     27.45 o 
   2   5   1     5077.99     4940.02    106.13 o 
   3   5   1      612.36      699.61     21.97 o 
   4   5   1     4898.58     4628.58    100.44 o 
   5   5   1     2915.16     2855.59     53.30 o 
   6   5   1       29.26       29.44      6.47 o 
   7   5   1     1353.38     1375.24     25.80 o 
   8   5   1     4252.21     4196.34     65.84 o 
   9   5   1       77.54       87.50      7.11 o 
  10   5   1    13388.74    13973.42    204.81 o 
  11   5   1     1067.32     1100.71     24.11 o 
  12   5   1      159.90      168.32     13.77 o 
  13   5   1     1035.12     1057.55     28.53 o 
  14   5   1     1863.55     1796.54     40.89 o 
  15   5   1      229.41      173.12     13.05 o 
  16   5   1      384.26      390.35     19.24 o 
  17   5   1      838.66      788.72     25.71 o 
  18   5   1      132.57      107.08     15.30 o 
  19   5   1     1651.10     1665.70     76.11 o 
  20   5   1      441.08      460.03     41.88 o 
  21   5   1      463.91      517.23     44.14 o 
  22   5   1      417.23      408.10     41.53 o 
 -21   6   1      861.56      948.91     58.53 o 
 -20   6   1       11.64       -7.19     12.84 o 
 -19   6   1     1077.22     1080.86     41.71 o 
 -18   6   1      150.52      148.74     17.95 o 
 -17   6   1      540.52      582.16     29.96 o 
 -16   6   1     1151.74     1142.61     51.19 o 
 -15   6   1      960.01      896.70     35.36 o 
 -14   6   1      474.48      492.78     26.40 o 
 -13   6   1     3715.18     3918.67     94.51 o 
 -12   6   1     3343.69     3349.13     82.56 o 
 -11   6   1     2614.86     2760.11     69.79 o 
 -10   6   1     6004.00     5931.59    106.82 o 
  -9   6   1     1712.15     1687.83     43.85 o 
  -8   6   1      852.91      832.68     19.36 o 
  -7   6   1     6097.96     6393.30    112.85 o 
  -6   6   1      935.87      923.48     23.52 o 
  -5   6   1     5763.50     5779.15    102.11 o 
  -4   6   1     4400.73     4297.32     77.64 o 
  -3   6   1      539.18      447.20     15.40 o 
  -2   6   1     2362.91     2184.70     72.21 o 
  -1   6   1      809.90      737.59     23.72 o 
   0   6   1     2751.96     2816.48     64.93 o 
   1   6   1     3554.15     3546.42    112.50 o 
   2   6   1      589.62      507.32     19.68 o 
   3   6   1     4876.96     4860.50    106.20 o 
   4   6   1     6173.33     6252.72    109.77 o 
   5   6   1     3110.61     3112.00     58.91 o 
   6   6   1     4263.14     4160.98     95.40 o 
   7   6   1      179.68      161.76     12.02 o 
   8   6   1     5814.09     5759.81     88.91 o 
   9   6   1     4921.45     4728.69     74.72 o 
  10   6   1      381.05      414.21     15.09 o 
  11   6   1     2138.82     2107.62     45.41 o 
  12   6   1     5048.73     5364.85     99.00 o 
  13   6   1      999.47      934.75     27.84 o 
  14   6   1      976.05     1002.91     53.87 o 
  15   6   1     1957.06     1945.28     55.68 o 
  16   6   1       39.50       36.07     12.40 o 
  17   6   1      283.06      295.15     22.80 o 
  18   6   1      507.73      475.55     31.21 o 
  19   6   1       74.19       61.39     22.19 o 
  20   6   1     1041.58     1041.26     59.54 o 
  21   6   1      311.43      288.48     36.01 o 
 -20   7   1     1307.53     1352.62     49.11 o 
 -19   7   1      296.26      314.13     25.73 o 
 -18   7   1       54.11       41.78     14.00 o 
 -17   7   1     1057.38     1053.41     40.61 o 
 -16   7   1      161.31      153.37     17.98 o 
 -15   7   1      575.89      559.54     28.98 o 
 -14   7   1     1290.72     1358.31     45.35 o 
 -13   7   1      106.92       69.55     23.64 o 
 -12   7   1     3078.80     3389.61     84.94 o 
 -11   7   1     1520.38     1468.00     45.81 o 
 -10   7   1      419.62      419.14     25.87 o 
  -9   7   1     2374.47     2436.24     63.32 o 
  -8   7   1     1221.93     1292.42     41.25 o 
  -7   7   1      797.46      689.33     35.11 o 
  -6   7   1     6367.42     6811.19    120.70 o 
  -5   7   1      363.05      358.19     16.38 o 
  -4   7   1     3882.94     3825.80     71.53 o 
  -3   7   1     2164.35     2298.08     56.80 o 
  -2   7   1      229.48      186.84     14.20 o 
  -1   7   1     1938.69     1927.85     49.31 o 
   0   7   1     2450.69     2417.28     58.77 o 
   1   7   1      606.59      443.61     21.23 o 
   2   7   1     5106.32     5516.96    170.50 o 
   3   7   1     5454.90     5468.30    120.16 o 
   4   7   1     1255.23     1222.94     30.59 o 
   5   7   1     8833.07     9168.86    159.17 o 
   6   7   1       48.43       27.70      9.63 o 
   7   7   1     3197.77     3168.93     61.68 o 
   8   7   1      512.64      519.81     16.60 o 
   9   7   1       49.48       42.96      7.46 o 
  10   7   1      564.97      557.57     20.76 o 
  11   7   1     5144.89     5350.93    122.79 o 
  12   7   1      135.62      119.50     15.27 o 
  13   7   1     2393.25     2513.51     83.95 o 
  14   7   1      695.52      634.22     29.54 o 
  15   7   1      425.09      447.37     36.82 o 
  16   7   1      857.74      890.74     49.08 o 
  17   7   1       74.06       73.68     14.07 o 
  18   7   1      705.52      714.79     32.47 o 
  19   7   1      724.51      675.29     33.96 o 
  20   7   1       81.90       37.87     22.38 o 
 -19   8   1      544.97      522.26     31.53 o 
 -18   8   1      273.99      255.28     24.29 o 
 -17   8   1        0.04      -11.17     11.17 o 
 -16   8   1      280.24      253.80     22.64 o 
 -15   8   1      673.86      625.99     31.19 o 
 -14   8   1        6.61       -4.57     11.35 o 
 -13   8   1      726.53      756.02     33.43 o 
 -12   8   1      392.30      382.96     25.09 o 
 -11   8   1     2808.51     2954.65     77.10 o 
 -10   8   1      766.22      746.95     32.16 o 
  -9   8   1      428.98      400.59     24.56 o 
  -8   8   1      428.47      399.55     24.29 o 
  -7   8   1      756.67      742.41     30.77 o 
  -6   8   1        4.74      -13.30     13.30 o 
  -5   8   1     7474.34     7646.97    281.26 o 
  -4   8   1     5927.63     5940.24    188.48 o 
  -3   8   1     2348.34     2351.27     50.09 o 
  -2   8   1     5266.03     5613.27    102.36 o 
  -1   8   1     1077.85     1019.39     33.52 o 
   0   8   1     1028.32      946.56     32.26 o 
   1   8   1     6130.13     6180.59    136.04 o 
   2   8   1     2065.31     2022.51     61.27 o 
   3   8   1     1918.93     1938.64     52.92 o 
   4   8   1     5488.11     5775.43    105.31 o 
   5   8   1        1.79       -9.77      9.77 o 
   6   8   1     2342.08     2359.15     49.69 o 
   7   8   1     2801.37     2820.60     72.14 o 
   8   8   1       67.80       40.39      9.83 o 
   9   8   1      673.00      654.98     28.88 o 
  10   8   1     2325.85     2189.29     60.12 o 
  11   8   1      136.42      121.52     15.05 o 
  12   8   1     2217.28     2127.94     59.91 o 
  13   8   1        1.20       -5.62     10.40 o 
  14   8   1      841.29      817.46     33.90 o 
  15   8   1      245.19      216.48     27.49 o 
  16   8   1      112.89       87.40     14.96 o 
  17   8   1      386.58      398.52     25.78 o 
  18   8   1      434.01      409.89     26.72 o 
 -17   9   1      291.65      261.24     24.52 o 
 -16   9   1       10.90       -5.21     12.36 o 
 -15   9   1      120.95       95.96     16.83 o 
 -14   9   1      697.12      731.73     35.02 o 
 -13   9   1        8.75       25.41     17.43 o 
 -12   9   1     2104.13     2251.90     65.97 o 
 -11   9   1      982.92      995.19     39.57 o 
 -10   9   1     1368.51     1414.29     47.44 o 
  -9   9   1     1210.18     1261.94     43.55 o 
  -8   9   1        3.25       -5.09     11.11 o 
  -7   9   1       37.82       15.05     12.03 o 
  -6   9   1     1052.00      973.73     52.87 o 
  -5   9   1     2191.78     2118.84     88.23 o 
  -4   9   1     2599.98     2629.34     70.73 o 
  -3   9   1     5229.07     5755.76    194.02 o 
  -2   9   1      149.39       90.12     15.88 o 
  -1   9   1     2515.20     2689.44     75.33 o 
   0   9   1     1332.41     1277.42     41.28 o 
   1   9   1      119.84       54.48     17.33 o 
   2   9   1     1234.18     1183.25     38.51 o 
   3   9   1     2686.64     2518.94    129.23 o 
   4   9   1       58.94        8.12     19.31 o 
   5   9   1     1332.82     1274.01     42.51 o 
   6   9   1     1122.41     1121.49     39.42 o 
   7   9   1      611.90      554.25     28.15 o 
   8   9   1     1352.73     1303.04     42.81 o 
   9   9   1      593.45      522.34     26.80 o 
  10   9   1      854.00      881.41     35.55 o 
  11   9   1     2506.29     2392.08     66.41 o 
  12   9   1       52.10       67.81     14.64 o 
  13   9   1     1750.21     1656.29     52.55 o 
  14   9   1      230.10      195.47     20.31 o 
  15   9   1      118.01      105.97     16.21 o 
  16   9   1      289.77      283.28     38.15 o 
  17   9   1      211.21      188.97     19.93 o 
 -15  10   1      107.29      161.58     24.71 o 
 -14  10   1       34.26       28.79     15.53 o 
 -13  10   1     1202.11     1344.29     50.02 o 
 -12  10   1       70.91       96.50     18.91 o 
 -11  10   1     1405.00     1481.95     52.16 o 
 -10  10   1     1541.13     1573.69     59.83 o 
  -9  10   1        0.56       -1.30     12.96 o 
  -8  10   1      365.92      348.80     34.99 o 
  -7  10   1      375.97      304.70     24.89 o 
  -6  10   1      237.79      237.64     30.35 o 
  -5  10   1      268.80      294.16     24.79 o 
  -4  10   1     1096.06     1098.91     46.74 o 
  -3  10   1      193.85      185.92     39.61 o 
  -2  10   1      281.75      274.12     23.53 o 
  -1  10   1       76.03       82.70     22.81 o 
   0  10   1       13.19        3.95     18.64 o 
   1  10   1      131.08      152.80     43.28 o 
   2  10   1     1408.98     1296.66     63.77 o 
   3  10   1        5.07       -0.62     18.23 o 
   4  10   1     1502.77     1562.96     49.23 o 
   5  10   1      105.03       97.47     15.65 o 
   6  10   1     1868.64     1862.39     80.77 o 
   7  10   1        8.16        3.34     11.15 o 
   8  10   1       80.72       46.91     13.62 o 
   9  10   1      747.33      765.13     34.07 o 
  10  10   1      961.08      908.81     37.88 o 
  11  10   1      146.02      193.39     29.48 o 
  12  10   1     2877.97     2885.06     78.77 o 
  13  10   1      296.85      278.15     33.77 o 
  14  10   1      760.15      824.64     37.91 o 
  15  10   1      384.60      350.45     38.49 o 
 -12  11   1      552.67      514.09     33.04 o 
 -11  11   1       63.02       21.37     19.98 o 
 -10  11   1      278.89      248.67     34.13 o 
  -9  11   1      139.34      112.63     17.61 o 
  -8  11   1       46.07       21.98     14.48 o 
  -7  11   1       28.40       18.34     14.71 o 
  -6  11   1      243.36      254.07     45.70 o 
  -5  11   1      317.94      258.06     35.37 o 
  -4  11   1       85.69       64.27     26.73 o 
  -3  11   1      112.12       67.91     25.45 o 
  -2  11   1       88.57       55.15     25.71 o 
  -1  11   1       12.89        6.52     21.90 o 
   0  11   1        5.06       18.93     16.18 o 
   1  11   1      122.30       97.08     19.82 o 
   2  11   1       91.40       88.15     18.70 o 
   3  11   1     1043.55     1115.26     44.06 o 
   4  11   1      199.54      206.19     32.87 o 
   5  11   1     1369.95     1468.26     73.89 o 
   6  11   1       92.54       75.33     26.16 o 
   7  11   1      359.11      288.11     35.93 o 
   8  11   1      220.09      186.69     29.64 o 
   9  11   1      101.88       98.95     24.63 o 
  10  11   1       83.61       73.11     23.64 o 
  11  11   1     1173.15     1196.98     58.73 o 
  12  11   1       16.12       -3.13     14.41 o 
  -8  12   1       17.75        0.45     22.29 o 
  -7  12   1       13.92       -3.21     22.03 o 
  -6  12   1        9.17       14.55     24.51 o 
  -5  12   1       89.28       81.04     28.19 o 
  -4  12   1       59.67       30.91     25.41 o 
  -3  12   1      220.51      178.60     23.02 o 
  -2  12   1      384.82      372.02     30.69 o 
  -1  12   1      139.70      162.68     22.85 o 
   0  12   1       19.09      -15.91     15.91 o 
   1  12   1      106.34      123.48     20.72 o 
   2  12   1      371.06      382.26     31.25 o 
   3  12   1      184.64      152.63     22.18 o 
   4  12   1      337.37      338.21     30.02 o 
   5  12   1       52.55       10.51     16.90 o 
   6  12   1      105.49       73.31     27.79 o 
   7  12   1      262.16      235.10     35.67 o 
   8  12   1       97.08       70.80     26.20 o 
 -24   0   2      203.38      191.14     28.18 o 
 -23   0   2     1219.82     1333.97     65.91 o 
 -22   0   2       60.62       56.12     20.24 o 
 -21   0   2      330.92      413.45     35.11 o 
 -20   0   2      354.10      324.94     31.57 o 
 -19   0   2      171.86      130.13     20.27 o 
 -18   0   2       34.88       31.54     15.32 o 
 -17   0   2     2192.84     2177.64     76.52 o 
 -16   0   2       54.32       77.88     20.36 o 
 -15   0   2    11298.28    11642.36    356.56 o 
 -14   0   2     3468.68     3362.64     92.56 o 
 -12   0   2     4785.45     4796.78    109.55 o 
 -11   0   2     1120.10     1083.32     32.63 o 
 -10   0   2     5623.47     5608.36    118.87 o 
  -9   0   2    20424.62    22089.02    447.20 o 
  -7   0   2    17579.12    18571.16    376.05 o 
  -6   0   2      128.80      192.60     14.04 o 
  -4   0   2   129528.07   130570.45   3687.17 o 
  -3   0   2     1227.43     1292.72     41.63 o 
  -2   0   2    11421.44    10147.10    289.77 o 
   2   0   2    21931.54    24312.58    697.57 o 
   3   0   2    11406.73    10645.43    217.08 o 
   4   0   2      935.87      946.57     21.79 o 
   5   0   2    26589.94    26385.34    542.55 o 
   6   0   2      562.71      575.01     32.64 o 
   7   0   2     9500.41     8872.79    212.27 o 
   8   0   2    22697.89    23326.28    637.73 o 
  10   0   2    11328.62    12774.53    339.87 o 
  11   0   2      231.60      153.53     30.85 o 
  12   0   2        0.99        3.60      5.54 o 
  13   0   2     1064.91     1008.18     29.75 o 
  14   0   2     4533.63     4346.31    141.53 o 
  15   0   2      104.54       63.37     16.70 o 
  16   0   2     4048.95     4197.75    140.00 o 
  17   0   2       62.11       48.43     17.46 o 
  18   0   2     2480.21     2582.99     97.65 o 
  19   0   2       62.38       33.78     18.48 o 
  20   0   2      610.88      576.37     40.87 o 
  21   0   2     1192.95     1123.55     58.13 o 
  22   0   2      434.94      433.43     37.92 o 
  23   0   2      577.63      629.69     46.33 o 
  24   0   2     2451.41     2649.80    106.83 o 
 -24   1   2      651.50      627.98     32.73 o 
 -23   1   2        0.16        3.80     13.06 o 
 -22   1   2      820.14      899.90     36.60 o 
 -21   1   2       42.03       32.99     12.50 o 
 -20   1   2        0.44       -7.29      9.53 o 
 -19   1   2      277.13      270.00     24.71 o 
 -18   1   2     1203.43     1182.12     51.46 o 
 -17   1   2      517.08      513.57     20.57 o 
 -16   1   2     7775.89     8049.79    160.14 o 
 -15   1   2      451.08      456.41     16.10 o 
 -14   1   2     7320.59     7852.17    118.12 o 
 -13   1   2     3320.31     3355.29     54.19 o 
 -12   1   2       50.41       74.16      6.02 o 
 -11   1   2     2834.40     2914.64     46.80 o 
 -10   1   2    16689.79    16715.78    240.84 o 
  -9   1   2      192.03      191.94     13.85 o 
  -8   1   2    26181.80    26561.51    379.89 o 
  -7   1   2     3007.82     3214.66     48.92 o 
  -6   1   2    21459.63    22671.81    408.65 o 
  -5   1   2    18066.29    18701.14    383.58 o 
  -4   1   2      637.65      699.04     23.96 o 
  -3   1   2    14799.76    15600.66    223.93 o 
  -2   1   2    21800.95    18409.13    535.88 o 
  -1   1   2      607.70      549.23     18.31 o 
   0   1   2    55310.54    49116.06   1406.86 o 
   1   1   2     9909.23     9583.53   1346.73 o 
   2   1   2    14439.51    13168.66    565.67 o 
   3   1   2     3238.37     3351.09     57.45 o 
   4   1   2      563.23      631.60     23.05 o 
   5   1   2        5.57       14.68      3.16 o 
   6   1   2    19075.25    19162.50    244.75 o 
   7   1   2     1033.48      953.28     15.14 o 
   8   1   2     4411.48     4420.07     59.04 o 
   9   1   2    10940.46    11531.70    149.28 o 
  10   1   2      397.16      466.43     10.65 o 
  11   1   2     3689.81     3513.61     54.81 o 
  12   1   2        3.73        7.75      4.21 o 
  13   1   2      549.36      510.27     17.29 o 
  14   1   2      775.59      769.12     22.47 o 
  15   1   2     4590.27     4726.75    109.21 o 
  16   1   2      272.19      261.60     20.95 o 
  17   1   2     2965.23     3130.33     78.95 o 
  18   1   2       12.15       -0.42     10.63 o 
  19   1   2     1255.62     1164.47     40.64 o 
  20   1   2      836.37      816.70     34.10 o 
  21   1   2      355.81      367.07     24.97 o 
  22   1   2      916.84      888.02     47.37 o 
  23   1   2     1295.51     1236.54     45.21 o 
 -24   2   2       14.46      -19.04     19.04 o 
 -23   2   2      416.53      372.73     39.40 o 
 -22   2   2        0.68      -11.40     11.40 o 
 -21   2   2      505.09      484.22     27.15 o 
 -20   2   2      331.33      347.17     23.06 o 
 -19   2   2      281.23      301.45     21.96 o 
 -18   2   2     1204.89     1194.58     31.99 o 
 -17   2   2     3313.80     3369.95     67.09 o 
 -16   2   2     1699.45     1674.85     39.00 o 
 -15   2   2    10213.86    10624.85    158.13 o 
 -14   2   2       90.32       92.78      7.74 o 
 -13   2   2      774.48      807.29     18.70 o 
 -12   2   2     2151.51     2298.45     38.95 o 
 -11   2   2     2523.83     2365.83     39.29 o 
 -10   2   2     1505.25     1613.87     28.51 o 
  -9   2   2    27427.71    27547.29    351.68 o 
  -8   2   2     6254.56     6158.08     82.14 o 
  -7   2   2    23419.67    23044.89    366.88 o 
  -6   2   2    12261.66    12678.04    366.45 o 
  -5   2   2     5837.75     5842.30    107.43 o 
  -4   2   2     1271.46     1307.52     26.54 o 
  -3   2   2    16736.37    19018.92    338.61 o 
  -2   2   2       24.18       55.91      4.41 o 
  -1   2   2    20593.54    21714.87    439.16 o 
   0   2   2     2363.31     1898.07     41.17 o 
   1   2   2    13858.00    14017.59    287.29 o 
   2   2   2     5131.05     4831.96    101.24 o 
   3   2   2     7284.76     7215.56    121.48 o 
   4   2   2    18601.95    19545.31    279.51 o 
   5   2   2     5356.54     5268.73     77.64 o 
   6   2   2      818.18      696.52     11.98 o 
   7   2   2    13051.04    13575.01    174.60 o 
   8   2   2     2277.15     2308.25     32.76 o 
   9   2   2     7182.97     7623.98    103.60 o 
  10   2   2     7207.42     7459.24     98.50 o 
  11   2   2      936.11      869.28     16.18 o 
  12   2   2     1896.05     1783.65     32.07 o 
  13   2   2     3978.52     3981.57     63.45 o 
  14   2   2      344.63      305.85     15.75 o 
  15   2   2     3099.55     3191.78     62.60 o 
  16   2   2     3065.69     3089.13     92.33 o 
  17   2   2       43.36       14.22     11.48 o 
  18   2   2     1727.55     1673.38     50.31 o 
  19   2   2      959.18      898.09     35.08 o 
  20   2   2      169.61      164.05     17.00 o 
  21   2   2      526.85      545.02     29.44 o 
  22   2   2     1538.11     1542.82     50.97 o 
  23   2   2       23.58       48.69     14.79 o 
 -23   3   2      192.64      177.91     28.36 o 
 -22   3   2      456.02      492.17     42.38 o 
 -21   3   2      116.54      127.00     24.58 o 
 -20   3   2      118.19      100.31     14.81 o 
 -19   3   2      468.24      460.83     21.11 o 
 -18   3   2      767.78      774.02     25.63 o 
 -17   3   2      919.98      920.65     27.38 o 
 -16   3   2     4762.70     4819.35     90.26 o 
 -15   3   2      256.68      224.34     15.79 o 
 -14   3   2     2278.20     2401.20     42.11 o 
 -13   3   2      763.12      735.89     18.25 o 
 -12   3   2       63.79       49.14      5.77 o 
 -11   3   2     5402.81     5518.43     74.62 o 
 -10   3   2     2212.26     2014.87     31.74 o 
  -9   3   2        8.43        9.55      3.57 o 
  -8   3   2    15549.64    15872.87    204.19 o 
  -7   3   2     1133.61     1025.49     16.70 o 
  -6   3   2     5300.72     5504.30     72.71 o 
  -5   3   2     9252.75     9489.27    156.04 o 
  -4   3   2     2159.40     2425.68    115.75 o 
  -3   3   2     1555.43     1461.33     33.17 o 
  -2   3   2     9720.17     9795.30    163.99 o 
  -1   3   2     5430.15     5625.38    116.20 o 
   0   3   2    20073.26    21815.60    808.82 o 
   1   3   2     2554.36     2700.70     58.51 o 
   3   3   2    10495.58    10761.12    221.85 o 
   4   3   2       27.84       16.17      5.86 o 
   5   3   2     6279.43     6284.67     92.69 o 
   6   3   2      409.05      302.57      9.31 o 
   7   3   2     1264.71     1363.88     28.83 o 
   8   3   2    13085.70    13518.99    196.16 o 
   9   3   2     8329.42     8478.43    111.39 o 
  10   3   2     5887.55     5860.71     80.51 o 
  11   3   2     3668.44     3709.32     52.16 o 
  12   3   2     1759.81     1745.46     32.03 o 
  13   3   2       21.53       21.88      6.15 o 
  14   3   2     1936.13     2020.65     36.77 o 
  15   3   2      466.50      422.45     17.98 o 
  16   3   2        2.47        2.46      7.61 o 
  17   3   2     3109.44     3113.92     78.86 o 
  18   3   2      182.04      125.09     19.53 o 
  19   3   2      580.21      525.58     27.59 o 
  20   3   2      660.38      574.50     30.51 o 
  21   3   2      364.60      364.91     26.65 o 
  22   3   2        6.68        6.62     12.75 o 
  23   3   2      879.77      901.42     38.92 o 
 -23   4   2     1000.86     1196.59     67.33 o 
 -22   4   2        2.21       -2.56     19.10 o 
 -21   4   2      277.06      304.49     38.05 o 
 -20   4   2      265.52      280.94     36.07 o 
 -19   4   2      301.66      234.51     22.42 o 
 -18   4   2      192.89      163.39     16.56 o 
 -17   4   2      555.78      527.79     21.27 o 
 -16   4   2        5.65        3.49      8.04 o 
 -15   4   2     2059.32     2068.27     45.44 o 
 -14   4   2     1964.42     1950.53     36.50 o 
 -13   4   2     2066.42     2194.20     39.27 o 
 -12   4   2      498.04      479.11     18.87 o 
 -11   4   2      218.75      226.61     11.03 o 
 -10   4   2      520.90      532.17     12.60 o 
  -9   4   2      837.74      825.68     17.20 o 
  -8   4   2     4764.59     4870.74     65.97 o 
  -7   4   2     7230.32     8048.24    118.50 o 
  -6   4   2       45.25       37.72      6.94 o 
  -5   4   2     3486.64     3681.62     69.38 o 
  -4   4   2     3444.65     3494.69    160.16 o 
  -3   4   2     9829.95    10139.45    235.44 o 
  -2   4   2     7245.76     7619.98    154.11 o 
  -1   4   2    13039.29    13680.79    281.53 o 
   0   4   2      603.15      652.40     74.81 o 
   1   4   2     6828.45     6899.72    185.32 o 
   2   4   2     5730.22     6195.30    130.45 o 
   3   4   2      363.07      397.55     14.95 o 
   4   4   2      330.26      309.26     14.35 o 
   5   4   2    14423.58    14494.69    242.68 o 
   6   4   2     1676.16     1581.72     27.74 o 
   7   4   2     3683.02     3607.31     56.41 o 
   8   4   2     1254.30     1127.33     22.01 o 
   9   4   2     1701.32     1498.24     27.74 o 
  10   4   2     3471.21     3473.78     55.89 o 
  11   4   2       36.70       21.89      6.12 o 
  12   4   2        2.03       -5.28      5.28 o 
  13   4   2      594.47      579.39     20.17 o 
  14   4   2      698.35      623.59     21.40 o 
  15   4   2        6.18        1.17      7.48 o 
  16   4   2     1159.48     1180.02     31.63 o 
  17   4   2        1.08       -6.86      7.74 o 
  18   4   2     1816.18     1875.91     54.96 o 
  19   4   2       66.11       31.64     13.33 o 
  20   4   2      429.31      508.30     29.02 o 
  21   4   2      120.58      111.71     16.59 o 
  22   4   2       71.19       24.11     21.08 o 
 -22   5   2      606.06      654.89     50.80 o 
 -21   5   2      118.19      108.83     25.54 o 
 -20   5   2       16.97        3.02     13.27 o 
 -19   5   2      233.14      222.24     21.03 o 
 -18   5   2       91.63       62.13     14.34 o 
 -17   5   2       61.04       66.07     13.16 o 
 -16   5   2      207.84      214.85     34.55 o 
 -15   5   2       23.87       21.81     11.80 o 
 -14   5   2     1039.93     1117.91     38.11 o 
 -13   5   2       51.11      102.46     10.39 o 
 -12   5   2       28.54       36.80     10.90 o 
 -11   5   2      712.92      681.70     33.54 o 
 -10   5   2      842.80      874.26     23.49 o 
  -9   5   2      433.29      403.65     12.83 o 
  -8   5   2      730.04      698.02     16.11 o 
  -7   5   2     1955.10     1961.75     39.15 o 
  -6   5   2     4010.94     4014.85     72.30 o 
  -4   5   2      811.89     1094.89     68.22 o 
  -3   5   2      367.13      340.82     19.84 o 
  -2   5   2     1825.00     2153.82    125.67 o 
  -1   5   2      743.63      700.33     21.99 o 
   0   5   2     7093.52     7103.98    212.89 o 
   1   5   2     4846.23     4922.63    105.78 o 
   2   5   2     3225.45     3232.21     71.96 o 
   3   5   2     4411.88     4737.87    102.51 o 
   4   5   2     4270.31     4368.31    136.14 o 
   5   5   2       25.08       17.03      5.08 o 
   6   5   2     2395.39     2457.29     47.37 o 
   7   5   2     1145.72     1088.21     22.14 o 
   8   5   2      641.82      558.27     15.30 o 
   9   5   2      325.52      393.20     13.80 o 
  10   5   2       43.62       49.57      8.21 o 
  11   5   2      677.25      636.18     17.75 o 
  12   5   2     1306.26     1234.36     62.86 o 
  13   5   2       11.66        0.50      7.66 o 
  14   5   2      119.01       96.05     10.77 o 
  15   5   2      953.85      857.37     26.43 o 
  16   5   2     1155.02     1165.20     31.71 o 
  17   5   2      151.69      148.03     13.28 o 
  18   5   2      361.64      345.55     24.18 o 
  19   5   2      387.55      417.77     39.48 o 
  20   5   2       70.93       81.30     22.71 o 
  21   5   2       37.30       10.66     19.45 o 
  22   5   2       24.62       -1.29     19.60 o 
 -21   6   2      163.16      138.13     28.53 o 
 -20   6   2       64.46       76.88     16.72 o 
 -19   6   2        3.22      -12.41     12.41 o 
 -18   6   2      123.52      150.76     29.28 o 
 -17   6   2      168.00      172.37     24.34 o 
 -16   6   2      905.84      948.31     36.81 o 
 -15   6   2      220.36      206.42     18.97 o 
 -14   6   2      254.14      246.70     21.88 o 
 -13   6   2      150.12      144.19     16.36 o 
 -12   6   2      259.90      285.43     22.10 o 
 -11   6   2      131.06      168.02     30.84 o 
 -10   6   2       10.36        6.73     15.13 o 
  -9   6   2     1383.31     1248.44     47.82 o 
  -8   6   2       17.67       11.17      6.58 o 
  -7   6   2      826.14      776.55     21.30 o 
  -6   6   2      195.80      295.43     22.09 o 
  -5   6   2       85.28      100.88     15.96 o 
  -4   6   2      101.01       55.71      8.36 o 
  -3   6   2       33.76       10.03      6.71 o 
  -2   6   2     3932.34     3753.34     68.47 o 
  -1   6   2     1103.21      975.72     28.60 o 
   0   6   2     1265.49     1179.03     32.64 o 
   1   6   2       64.28       74.53      8.79 o 
   2   6   2     3253.57     3083.71     70.45 o 
   3   6   2      104.89      105.19     13.20 o 
   4   6   2      225.23      246.92     37.84 o 
   5   6   2       30.94       26.80      9.82 o 
   6   6   2       70.54      100.50     14.09 o 
   7   6   2       22.87       37.69      6.24 o 
   8   6   2      409.70      488.96     15.83 o 
   9   6   2      405.27      337.34     14.14 o 
  10   6   2     2591.75     2848.77     48.92 o 
  11   6   2      150.63      140.60     11.78 o 
  12   6   2      360.85      363.39     30.75 o 
  13   6   2     1194.68     1153.87     31.71 o 
  14   6   2      117.65       62.61     10.57 o 
  15   6   2      698.83      698.52     30.60 o 
  16   6   2      234.33      174.66     17.87 o 
  17   6   2      759.78      748.05     32.21 o 
  18   6   2      251.97      202.53     19.17 o 
  19   6   2        0.03       -6.21     18.62 o 
  20   6   2       53.29       60.95     23.57 o 
  21   6   2       68.25       68.33     22.87 o 
 -20   7   2      207.48      247.85     25.75 o 
 -19   7   2       51.75       46.64     15.34 o 
 -18   7   2       56.71       53.63     22.00 o 
 -17   7   2      240.41      217.57     27.84 o 
 -16   7   2       49.98       26.27     13.08 o 
 -15   7   2      440.22      396.61     25.40 o 
 -14   7   2      412.19      383.38     25.16 o 
 -13   7   2      152.86      123.84     16.20 o 
 -12   7   2      156.93       99.26     15.56 o 
 -11   7   2        7.05        4.85     11.39 o 
 -10   7   2      142.52      106.27     14.20 o 
  -9   7   2        0.04       -9.79     15.94 o 
  -8   7   2      141.21      129.10     14.29 o 
  -7   7   2      680.42      602.00     62.80 o 
  -6   7   2       19.81       -3.65     14.57 o 
  -5   7   2       34.82       32.20      9.00 o 
  -4   7   2      832.15      858.81     66.22 o 
  -3   7   2     3047.36     3046.54     58.82 o 
  -2   7   2       12.07       -7.92     13.73 o 
  -1   7   2     2734.84     2778.04     54.23 o 
   0   7   2     1180.28     1044.26     49.28 o 
   1   7   2       92.88       83.93     11.30 o 
   2   7   2        0.79        3.04      8.15 o 
   3   7   2      532.05      467.96     22.37 o 
   4   7   2       98.60      106.54     15.40 o 
   5   7   2      955.51     1008.58     26.70 o 
   6   7   2      146.46      149.94     12.20 o 
   7   7   2       14.74        2.88      7.17 o 
   8   7   2      478.55      446.76     15.82 o 
   9   7   2     1107.31     1122.41     25.29 o 
  10   7   2      173.00      149.54     12.91 o 
  11   7   2      689.56      709.68     24.40 o 
  12   7   2        1.29        5.88     19.06 o 
  13   7   2       45.84       40.37     13.08 o 
  14   7   2       61.96       54.17     15.98 o 
  15   7   2      174.45      148.62     16.23 o 
  16   7   2       86.01      101.17     15.06 o 
  17   7   2      413.41      358.87     23.65 o 
  18   7   2        0.20        0.19     21.53 o 
  19   7   2        0.04      -18.67     18.67 o 
  20   7   2        0.90        2.74     21.29 o 
 -19   8   2      187.49      222.69     23.28 o 
 -18   8   2      175.11      168.01     19.63 o 
 -17   8   2       87.49       97.41     16.94 o 
 -16   8   2        2.36      -10.89     10.89 o 
 -15   8   2        0.25      -10.90     10.90 o 
 -14   8   2      149.58       99.41     15.90 o 
 -13   8   2       23.74       24.89     12.97 o 
 -12   8   2      170.39      126.78     16.28 o 
 -11   8   2      754.17      760.52     33.35 o 
 -10   8   2        9.78       16.54     12.67 o 
  -9   8   2     1223.50     1227.14     40.98 o 
  -8   8   2        0.71       -9.64      9.64 o 
  -7   8   2      382.42      322.88     22.30 o 
  -6   8   2        6.87        5.13     11.08 o 
  -5   8   2       59.74       50.09     21.36 o 
  -4   8   2     2076.97     1957.50    119.70 o 
  -3   8   2      171.35       71.16     22.01 o 
  -2   8   2     2726.14     2811.26     56.96 o 
  -1   8   2      254.23      184.31     24.98 o 
   0   8   2      316.40      259.48     22.95 o 
   1   8   2      155.77       78.14     18.61 o 
   2   8   2       20.17      -10.98     10.98 o 
   3   8   2     1635.93     1715.52     66.83 o 
   4   8   2      209.41      209.12     17.02 o 
   5   8   2      107.18      105.38     11.19 o 
   6   8   2      752.68      751.99     24.78 o 
   7   8   2       27.43       15.47     11.05 o 
   8   8   2      320.96      268.54     17.16 o 
   9   8   2       86.48       74.19     13.34 o 
  10   8   2       65.77       69.59     13.12 o 
  11   8   2      138.25      174.97     27.70 o 
  12   8   2        6.53       12.58     11.63 o 
  13   8   2      174.45      151.57     18.73 o 
  14   8   2       49.51       53.58     13.62 o 
  15   8   2       23.94       16.10     11.62 o 
  16   8   2       24.30       10.53     11.54 o 
  17   8   2       33.16       25.66     12.72 o 
  18   8   2        5.19        3.56     12.18 o 
 -17   9   2      114.12       91.43     17.41 o 
 -16   9   2       72.85       50.30     15.24 o 
 -15   9   2       19.96        6.80     15.30 o 
 -14   9   2      345.96      307.52     25.67 o 
 -13   9   2      395.45      437.36     51.89 o 
 -12   9   2       12.05       16.43     14.53 o 
 -11   9   2      490.21      494.69     29.57 o 
 -10   9   2     1102.69     1163.06     42.52 o 
  -9   9   2        3.94      -10.99     10.99 o 
  -8   9   2      776.36      802.80     33.41 o 
  -7   9   2      364.85      335.12     23.42 o 
  -6   9   2       29.74       21.72     18.67 o 
  -5   9   2     1203.25     1076.53     54.72 o 
  -4   9   2     1618.66     1675.50     60.19 o 
  -3   9   2     1202.22     1218.50     55.83 o 
  -2   9   2      486.50      448.80     90.84 o 
  -1   9   2       48.35      -10.65     23.85 o 
   0   9   2        2.79       -0.80     15.55 o 
   1   9   2       25.55       -4.36     25.43 o 
   2   9   2       89.86       71.31     12.94 o 
   3   9   2       31.83       -2.96     12.47 o 
   4   9   2       45.86       64.85     21.10 o 
   5   9   2      655.70      701.63     40.93 o 
   6   9   2      403.51      374.66     37.61 o 
   7   9   2      389.78      379.61     24.84 o 
   8   9   2      527.54      519.33     40.83 o 
   9   9   2       18.47        1.58     10.69 o 
  10   9   2       15.66       18.71     11.62 o 
  11   9   2      604.98      565.53     28.93 o 
  12   9   2      146.64      151.03     17.59 o 
  13   9   2      374.43      398.67     26.10 o 
  14   9   2       26.84       23.33     27.27 o 
  15   9   2       96.01       60.85     15.03 o 
  16   9   2        3.84      -10.51     11.91 o 
  17   9   2       71.66       79.55     22.09 o 
 -15  10   2      244.95      231.65     22.80 o 
 -14  10   2      206.03      246.75     40.27 o 
 -13  10   2      246.31      262.26     26.89 o 
 -12  10   2      737.17      809.55     38.45 o 
 -11  10   2        7.78        0.54     21.67 o 
 -10  10   2      817.28      839.17     66.01 o 
  -9  10   2      557.68      526.15     30.99 o 
  -8  10   2       13.40       -3.34     17.82 o 
  -7  10   2      125.97      105.32     27.72 o 
  -6  10   2     1024.32     1014.13     39.62 o 
  -5  10   2      230.94      230.86     23.05 o 
  -4  10   2      856.65     1011.60     43.52 o 
  -3  10   2     1109.92     1214.95     55.66 o 
  -2  10   2       99.35       96.19     24.32 o 
  -1  10   2     1929.65     2095.70     67.51 o 
   0  10   2       18.25        0.17     11.26 o 
   1  10   2      196.31      203.95     26.95 o 
   2  10   2      164.37      119.81     17.02 o 
   3  10   2      290.38      264.38     33.55 o 
   4  10   2       97.59       74.14     23.73 o 
   5  10   2      301.77      286.21     34.97 o 
   6  10   2       30.65       10.24     20.33 o 
   7  10   2      240.56      267.93     22.97 o 
   8  10   2       33.19       19.88     12.39 o 
   9  10   2      155.33      165.50     17.79 o 
  10  10   2      301.29      293.74     24.86 o 
  11  10   2       35.13       26.26     14.34 o 
  12  10   2      115.16      148.46     20.59 o 
  13  10   2      211.53      231.16     36.36 o 
  14  10   2       42.60       61.26     16.77 o 
 -12  11   2       39.01       23.70     28.85 o 
 -11  11   2      426.18      467.13     42.84 o 
 -10  11   2       24.03       44.47     15.29 o 
  -9  11   2      146.90      119.84     18.22 o 
  -8  11   2      227.94      251.55     24.50 o 
  -7  11   2       16.13       12.43     23.22 o 
  -6  11   2      790.76      795.38     36.07 o 
  -5  11   2      674.39      791.98     36.56 o 
  -4  11   2       51.37       41.77     23.30 o 
  -3  11   2      789.74      888.98     56.55 o 
  -2  11   2      971.70     1019.72     60.17 o 
  -1  11   2       16.63       -5.13     21.92 o 
   0  11   2     1346.94     1448.30     71.54 o 
   1  11   2     1341.14     1370.37     49.60 o 
   2  11   2       50.86       27.05     26.16 o 
   3  11   2      938.01     1021.66     42.43 o 
   4  11   2      730.64      723.40     36.38 o 
   5  11   2       86.37       76.32     18.39 o 
   6  11   2      239.22      261.59     35.90 o 
   7  11   2       60.90       13.36     23.46 o 
   8  11   2       57.26       18.45     21.55 o 
   9  11   2      439.67      438.11     39.61 o 
  10  11   2        1.01      -10.23     19.00 o 
  11  11   2       86.70       66.01     23.90 o 
  12  11   2      122.52      136.74     28.14 o 
  -8  12   2       11.77       -9.61     21.19 o 
  -7  12   2      417.17      442.90     43.55 o 
  -6  12   2      176.47      208.83     33.50 o 
  -5  12   2      381.51      503.85     46.69 o 
  -4  12   2      511.91      529.00     48.34 o 
  -3  12   2      169.91      141.32     30.25 o 
  -2  12   2       38.87       19.67     25.15 o 
  -1  12   2      669.39      709.16     37.84 o 
   0  12   2      216.23      195.06     23.57 o 
   1  12   2      500.60      572.09     35.26 o 
   2  12   2     1134.12     1370.69     51.92 o 
   3  12   2        7.03      -12.90     16.11 o 
   4  12   2      465.97      605.16     60.73 o 
   5  12   2      428.25      409.94     30.95 o 
   6  12   2        4.95      -23.22     23.22 o 
   7  12   2      452.73      370.56     43.94 o 
   8  12   2      387.60      363.46     41.97 o 
 -24   1   3       52.74       55.54     15.47 o 
 -23   1   3      255.67      263.85     24.43 o 
 -22   1   3        3.49        1.85     12.10 o 
 -21   1   3      246.24      253.46     22.29 o 
 -20   1   3       66.83       76.18     13.00 o 
 -19   1   3       54.43       56.58     12.01 o 
 -18   1   3        9.76       10.90      8.57 o 
 -17   1   3       60.55       48.14      8.04 o 
 -16   1   3     1169.85     1135.67     34.36 o 
 -15   1   3     2140.40     2019.62     56.58 o 
 -14   1   3     2698.48     2924.97     49.30 o 
 -13   1   3     5226.69     5164.15     79.80 o 
 -12   1   3      166.19      181.30     11.50 o 
 -11   1   3      887.31      774.53     17.29 o 
 -10   1   3     3754.71     4295.20     65.76 o 
  -9   1   3     1144.20     1118.80     21.13 o 
  -8   1   3     2558.50     2630.60     58.44 o 
  -7   1   3      310.52      261.46      8.22 o 
  -6   1   3    35190.28    37528.57    950.36 o 
  -5   1   3     3729.10     3938.87     74.26 o 
  -4   1   3    18267.46    18402.55    377.11 o 
  -3   1   3     1500.70     1666.89     52.71 o 
  -2   1   3     3556.72     3411.00     92.66 o 
  -1   1   3     5555.95     5188.31    724.18 o 
   0   1   3      727.32      764.82     33.22 o 
   1   1   3     1443.16     1561.19     50.14 o 
   2   1   3    36803.05    39900.86    811.26 o 
   3   1   3    21041.47    21496.60    357.81 o 
   5   1   3      903.84     1007.94     19.01 o 
   7   1   3       47.31       64.00      3.41 o 
   8   1   3     5996.47     5394.10     71.56 o 
   9   1   3     1347.67     1214.06     19.34 o 
  10   1   3       25.43       39.09      3.99 o 
  11   1   3      113.44      108.67      6.23 o 
  12   1   3      123.34      108.78      8.96 o 
  13   1   3     1621.75     1596.83     34.91 o 
  14   1   3       90.23       61.88     11.16 o 
  15   1   3      768.22      712.33     29.86 o 
  16   1   3      656.95      539.01     33.21 o 
  17   1   3      130.41       82.02     14.56 o 
  18   1   3       96.37       58.17     13.91 o 
  19   1   3      314.33      262.03     23.19 o 
  20   1   3        3.99      -11.22     11.22 o 
  21   1   3        9.08        0.50     17.77 o 
  22   1   3       76.34       81.14     15.56 o 
  23   1   3       32.81       20.13     14.27 o 
 -24   2   3       26.95       -9.64     19.86 o 
 -23   2   3       36.39       43.43     21.42 o 
 -22   2   3       13.55       17.83     12.42 o 
 -21   2   3       17.32       10.96     11.89 o 
 -20   2   3       36.36       41.87     12.01 o 
 -19   2   3      100.94       85.61     10.72 o 
 -18   2   3      170.11      159.57     12.35 o 
 -17   2   3      343.33      315.25     18.12 o 
 -16   2   3       84.69       76.41      8.65 o 
 -15   2   3      544.21      516.04     17.47 o 
 -14   2   3     3942.14     3924.47     75.88 o 
 -13   2   3      590.13      600.24     16.49 o 
 -12   2   3      632.33      563.44     15.12 o 
 -11   2   3     7834.47     8020.42    118.97 o 
 -10   2   3      239.30      221.26     10.06 o 
  -9   2   3    18064.22    20055.82    287.99 o 
  -8   2   3      600.24      554.59     12.97 o 
  -6   2   3     4040.39     3817.62     57.37 o 
  -5   2   3     1460.80     1419.08     31.84 o 
  -4   2   3     1069.83     1019.32     32.92 o 
  -3   2   3      428.79      552.32     15.59 o 
  -2   2   3     4744.94     4853.52    129.00 o 
  -1   2   3     3678.15     3718.83    188.84 o 
   0   2   3     5132.59     5168.50    117.91 o 
   1   2   3        0.77        6.35      3.06 o 
   2   2   3     2951.04     3157.15     98.03 o 
   3   2   3     1038.67     1115.76     21.73 o 
   4   2   3     1073.36     1203.62     26.36 o 
   5   2   3      229.29      226.64      7.49 o 
   6   2   3      910.37     1024.14     18.52 o 
   7   2   3     3908.45     4292.55     57.50 o 
   8   2   3       91.75       71.47      4.79 o 
   9   2   3      636.85      542.37     15.81 o 
  10   2   3      525.83      548.87     12.96 o 
  11   2   3      436.70      346.34     12.37 o 
  12   2   3     2174.96     2058.29     36.06 o 
  13   2   3     1103.97      944.47     28.52 o 
  14   2   3      551.67      486.72     16.48 o 
  15   2   3      106.94       95.74     13.31 o 
  16   2   3       56.36       41.18     13.57 o 
  17   2   3     1222.54     1141.94     39.67 o 
  18   2   3       53.35       33.80     12.55 o 
  19   2   3      311.82      321.96     23.61 o 
  20   2   3      394.75      360.93     25.81 o 
  21   2   3        1.21       10.00     12.62 o 
  22   2   3      649.65      622.82     32.38 o 
  23   2   3        0.52       -4.13     13.49 o 
 -23   3   3      529.33      474.54     43.83 o 
 -22   3   3       99.85      102.66     23.68 o 
 -21   3   3      844.98      886.17     53.11 o 
 -20   3   3      577.96      613.66     44.19 o 
 -19   3   3      126.53      150.39     12.66 o 
 -18   3   3     1201.89     1268.19     33.75 o 
 -17   3   3       26.41       26.22     14.73 o 
 -16   3   3       19.40        9.54      8.56 o 
 -15   3   3      788.79      705.18     19.49 o 
 -14   3   3     3223.31     3171.72     53.04 o 
 -13   3   3       59.32       63.02      6.84 o 
 -12   3   3     3354.55     3368.54     54.48 o 
 -11   3   3      138.59      131.09     12.42 o 
 -10   3   3     6550.59     6627.17     91.68 o 
  -9   3   3      416.29      443.01     12.48 o 
  -8   3   3    10739.05    11184.52    183.43 o 
  -7   3   3     6616.60     6482.83    109.87 o 
  -6   3   3     5536.21     5460.56     81.13 o 
  -5   3   3      958.06      735.33     28.19 o 
  -4   3   3       24.51       19.61      3.01 o 
  -3   3   3     1326.97     1364.68     40.96 o 
  -2   3   3     6741.80     7110.26    131.62 o 
  -1   3   3     1532.07     1459.79     40.38 o 
   0   3   3      738.34      731.85     19.18 o 
   1   3   3    17226.54    17167.11    351.52 o 
   2   3   3     2346.05     2342.46     51.76 o 
   3   3   3     5378.93     5415.36    180.30 o 
   4   3   3     6908.78     6908.08    117.61 o 
   5   3   3      142.61      112.08      7.66 o 
   6   3   3     2765.87     3199.32     49.69 o 
   7   3   3      237.63      277.43     10.95 o 
   9   3   3       31.16       45.08      7.13 o 
  10   3   3     2381.62     2152.14     37.03 o 
  11   3   3     7338.85     7348.63    110.61 o 
  12   3   3     2077.51     2043.65     36.45 o 
  13   3   3        0.94       -5.47      5.47 o 
  14   3   3      327.58      276.29     13.06 o 
  15   3   3       77.36       77.13      9.57 o 
  16   3   3       63.41       -6.64     17.58 o 
  17   3   3      338.90      249.17     35.82 o 
  18   3   3      233.51      177.83     20.53 o 
  19   3   3      162.82      162.95     17.17 o 
  20   3   3     1042.29     1086.15     40.67 o 
  21   3   3     1087.99     1109.23     42.00 o 
  22   3   3       55.32       77.87     16.94 o 
  23   3   3      788.18      869.46     38.38 o 
 -23   4   3        7.24        0.89     20.85 o 
 -22   4   3      570.08      558.92     46.20 o 
 -21   4   3      399.28      455.96     42.35 o 
 -20   4   3      563.83      660.01     32.61 o 
 -19   4   3      991.48     1053.74     43.37 o 
 -18   4   3      405.37      424.35     25.91 o 
 -17   4   3     2493.08     2606.81     85.40 o 
 -16   4   3     1638.58     1655.84     49.38 o 
 -15   4   3      252.82      179.57     14.80 o 
 -14   4   3     4177.19     4327.86     69.88 o 
 -13   4   3     3950.65     3858.29     95.65 o 
 -12   4   3     2526.43     2427.03     91.91 o 
 -11   4   3     2135.23     2030.91     35.63 o 
 -10   4   3      926.66      981.30     20.54 o 
  -9   4   3     4013.45     4059.39     55.87 o 
  -8   4   3     2999.50     3038.49     42.84 o 
  -7   4   3     3049.33     3117.52     49.34 o 
  -6   4   3     7841.45     7455.95    127.44 o 
  -5   4   3      299.59      300.47     15.27 o 
  -4   4   3     1793.34     1656.95     36.18 o 
  -3   4   3    17595.78    17420.22    290.03 o 
  -2   4   3     2260.47     2542.29     78.96 o 
  -1   4   3    21843.12    22476.79    372.43 o 
   0   4   3     8244.91     7900.63    133.64 o 
   1   4   3        3.39        0.66      8.42 o 
   2   4   3    13181.43    13931.44    286.94 o 
   3   4   3     1648.08     1385.31     34.22 o 
   4   4   3      582.74      473.45     17.10 o 
   5   4   3     2342.64     2186.53     41.63 o 
   6   4   3     2450.26     2313.54     38.16 o 
   7   4   3      344.64      327.18     15.45 o 
   8   4   3     1633.27     1748.29     30.88 o 
   9   4   3     2302.62     2220.65     38.12 o 
  10   4   3     1200.42     1130.14     23.67 o 
  11   4   3     2804.13     2657.16     45.13 o 
  12   4   3     2130.19     2021.67     36.68 o 
  13   4   3      193.28      214.76     12.54 o 
  14   4   3     1435.56     1402.59     34.09 o 
  15   4   3      182.34      147.48     17.10 o 
  16   4   3      397.11      343.18     18.04 o 
  17   4   3      126.19       84.72     14.03 o 
  18   4   3        5.44       14.74     11.66 o 
  19   4   3     1962.48     1954.47     57.89 o 
  20   4   3      820.49      857.26     35.99 o 
  21   4   3      600.49      644.52     32.34 o 
  22   4   3      584.15      604.44     47.16 o 
 -22   5   3        0.95       -0.30     20.33 o 
 -21   5   3      382.95      434.77     28.86 o 
 -20   5   3      454.97      402.16     27.33 o 
 -19   5   3       89.64       57.35     15.25 o 
 -18   5   3      732.20      666.02     47.36 o 
 -17   5   3       63.16       62.66     13.60 o 
 -16   5   3     1936.18     1897.91     66.01 o 
 -15   5   3     6163.16     6386.90    222.33 o 
 -14   5   3      101.22      108.82     11.11 o 
 -13   5   3     9032.71     9359.51    179.90 o 
 -12   5   3     5451.77     5682.16    102.78 o 
 -11   5   3     1404.67     1415.10     45.88 o 
 -10   5   3     7625.77     7927.47    138.08 o 
  -9   5   3      294.00      258.25     10.54 o 
  -8   5   3      184.11      167.18      8.92 o 
  -7   5   3     4715.19     4546.01     81.28 o 
  -6   5   3     2502.47     2371.46     51.54 o 
  -5   5   3    11914.50    11975.69    207.47 o 
  -4   5   3    19383.26    19448.54    324.24 o 
  -3   5   3      173.71      158.26     36.65 o 
  -2   5   3    15415.71    15755.93    288.60 o 
  -1   5   3      602.27      675.38     50.05 o 
   0   5   3     4008.63     3961.42     86.52 o 
   1   5   3      328.90      301.96     41.96 o 
   2   5   3     1365.19     1355.76     34.74 o 
   3   5   3      511.45      569.14     19.86 o 
   4   5   3     3834.02     3652.77     81.24 o 
   5   5   3        4.09       -0.81      5.53 o 
   6   5   3     4491.94     4408.27     68.57 o 
   7   5   3     2142.64     2123.54     36.81 o 
   8   5   3       15.74       13.52      6.34 o 
   9   5   3     3297.51     3365.63     55.10 o 
  10   5   3     2434.03     2363.80     41.54 o 
  11   5   3       46.57       38.86      7.21 o 
  12   5   3     1874.88     1802.63     67.25 o 
  13   5   3     3335.92     3278.03     67.19 o 
  14   5   3      339.81      313.48     17.60 o 
  15   5   3     2579.52     2646.28     55.80 o 
  16   5   3      402.07      395.65     19.03 o 
  17   5   3       37.13       65.64     13.42 o 
  18   5   3     1745.65     1730.60     52.69 o 
  19   5   3      524.44      516.32     28.43 o 
  20   5   3      837.49      818.71     52.71 o 
  21   5   3      607.66      546.97     44.44 o 
 -21   6   3      121.20      109.80     18.44 o 
 -20   6   3      912.12      965.47     40.46 o 
 -19   6   3      668.82      619.64     31.93 o 
 -18   6   3      906.25      863.17     36.29 o 
 -17   6   3      197.21      172.99     18.28 o 
 -16   6   3       99.81       78.13     14.48 o 
 -15   6   3      328.04      298.68     22.19 o 
 -14   6   3     4994.69     5127.58    119.55 o 
 -13   6   3     1987.60     2027.04     57.30 o 
 -12   6   3     3663.43     3821.42     92.03 o 
 -11   6   3     7889.13     8347.81    181.37 o 
 -10   6   3      429.41      389.67     22.56 o 
  -9   6   3     3467.87     3424.88     81.60 o 
  -8   6   3     3195.34     3177.45     76.24 o 
  -7   6   3        1.41        3.12      5.50 o 
  -6   6   3     5610.39     5363.02     95.33 o 
  -5   6   3     8309.08     8326.36    143.48 o 
  -4   6   3     2373.60     2540.66     49.05 o 
  -3   6   3     6609.03     6850.46    144.95 o 
  -2   6   3     1486.93     1515.19     32.37 o 
  -1   6   3      686.37      631.74     18.57 o 
   0   6   3     4200.65     4201.11     75.71 o 
   1   6   3        5.84       -8.46      8.46 o 
   2   6   3      960.33      834.05     26.32 o 
   3   6   3     5190.52     5201.40    113.48 o 
   4   6   3     1558.59     1659.74     43.13 o 
   5   6   3     9890.71    10649.88    224.34 o 
   6   6   3       47.75       40.00      7.05 o 
   7   6   3     2301.91     2269.02     39.97 o 
   8   6   3     2657.03     2810.35     47.93 o 
   9   6   3      388.56      397.09     14.96 o 
  10   6   3     2233.35     2280.28     41.16 o 
  11   6   3     5238.63     5145.76     82.02 o 
  12   6   3      471.21      420.20     22.00 o 
  13   6   3     3172.37     3306.89     66.55 o 
  14   6   3     2994.71     3052.24     62.74 o 
  15   6   3       62.30       47.93      9.82 o 
  16   6   3      954.75      989.16     29.33 o 
  17   6   3      626.88      609.16     40.52 o 
  18   6   3      107.02       91.79     22.26 o 
  19   6   3     1213.17     1262.09     65.58 o 
  20   6   3      996.17     1003.25     59.75 o 
  21   6   3       89.05       73.57     24.23 o 
 -20   7   3      927.51     1090.76     44.01 o 
 -19   7   3      814.22      834.12     37.49 o 
 -18   7   3      648.50      687.12     33.44 o 
 -17   7   3       25.75        9.73     18.32 o 
 -16   7   3      161.01      147.58     17.51 o 
 -15   7   3      680.60      591.45     29.58 o 
 -14   7   3      664.62      544.99     28.22 o 
 -13   7   3     1582.67     1464.96     46.81 o 
 -12   7   3     2759.01     2695.28     70.93 o 
 -11   7   3      736.50      649.85     29.34 o 
 -10   7   3     2772.40     2980.64     75.39 o 
  -9   7   3      401.53      391.30     23.09 o 
  -8   7   3     2066.45     2097.97     56.40 o 
  -7   7   3     3194.12     3307.40     80.14 o 
  -6   7   3        4.33       31.37     21.16 o 
  -5   7   3     5286.46     5351.20    120.01 o 
  -4   7   3     3547.15     3815.03    125.58 o 
  -3   7   3       39.53        2.72     16.10 o 
  -2   7   3     3286.07     3420.54     64.77 o 
  -1   7   3     2545.45     2453.35     48.92 o 
   0   7   3      232.29      222.45     15.72 o 
   1   7   3     6019.70     6103.33    150.33 o 
   2   7   3     1574.33     1529.91     70.43 o 
   3   7   3     1855.62     1735.36     46.06 o 
   4   7   3     6506.75     6916.00    150.09 o 
   5   7   3      137.04      114.41     12.43 o 
   6   7   3     2250.17     2198.09     46.09 o 
   7   7   3      756.70      855.79     21.57 o 
   8   7   3       18.56        3.09      6.62 o 
   9   7   3      148.75      196.70     14.87 o 
  10   7   3     4822.88     4966.44     79.97 o 
  11   7   3        0.13        9.88      8.88 o 
  12   7   3     2917.72     3100.43     63.42 o 
  13   7   3     1553.51     1528.14     47.57 o 
  14   7   3      800.79      868.24     40.96 o 
  15   7   3      740.60      703.07     31.03 o 
  16   7   3       10.57       -4.56     10.27 o 
  17   7   3      102.68      104.42     15.22 o 
  18   7   3     1277.52     1297.05     67.32 o 
  19   7   3       64.61       64.29     23.73 o 
 -19   8   3     1005.12     1006.69     42.22 o 
 -18   8   3       28.83       18.14     14.79 o 
 -17   8   3      491.94      445.00     27.71 o 
 -16   8   3      340.87      307.47     24.08 o 
 -15   8   3      134.09      110.38     16.08 o 
 -14   8   3      727.12      663.33     31.54 o 
 -13   8   3      951.94      858.69     40.25 o 
 -12   8   3      180.24      168.50     17.97 o 
 -11   8   3     1051.64     1036.03     38.73 o 
 -10   8   3      795.61      758.21     32.41 o 
  -9   8   3      333.12      295.85     35.45 o 
  -8   8   3       21.56       16.69     11.12 o 
  -7   8   3      202.49      184.08     18.95 o 
  -6   8   3     2728.67     2627.40     67.99 o 
  -5   8   3     1792.88     1780.03     89.04 o 
  -4   8   3     1177.85     1107.86     75.66 o 
  -3   8   3     9276.98     9832.91    211.25 o 
  -2   8   3      758.96      616.53     85.14 o 
  -1   8   3     2599.72     2548.29     65.51 o 
   0   8   3     2243.22     2274.61     71.11 o 
   1   8   3      377.00      343.78     36.61 o 
   2   8   3     1901.72     2101.08    114.08 o 
   3   8   3     9116.51    10001.43    213.55 o 
   4   8   3      336.56      214.04     30.19 o 
   5   8   3     4136.78     4394.51     83.28 o 
   6   8   3     3610.08     3448.46     88.46 o 
   7   8   3       61.14       55.92     14.92 o 
   8   8   3     1082.97     1049.76     25.38 o 
   9   8   3      751.76      682.85     21.31 o 
  10   8   3       43.24       21.34     11.11 o 
  11   8   3     1595.13     1554.93     48.10 o 
  12   8   3      242.71      221.17     20.94 o 
  13   8   3     1261.11     1237.14     42.07 o 
  14   8   3      133.39      137.05     16.49 o 
  15   8   3      143.51      138.75     16.66 o 
  16   8   3      197.37      191.60     19.12 o 
  17   8   3      232.00      155.42     17.66 o 
  18   8   3      214.59      269.25     23.73 o 
 -17   9   3        1.50       -0.54     13.38 o 
 -16   9   3      666.22      623.60     33.11 o 
 -15   9   3      374.03      380.95     52.59 o 
 -14   9   3        0.19       -2.67     13.21 o 
 -13   9   3     1087.04     1212.82     53.64 o 
 -12   9   3     1119.54     1145.95     56.22 o 
 -11   9   3      260.58      299.73     25.34 o 
 -10   9   3      797.75      738.04     33.91 o 
  -9   9   3        1.33       -4.66     19.82 o 
  -8   9   3      194.94      136.73     20.25 o 
  -7   9   3      120.14      143.34     23.48 o 
  -6   9   3     1634.72     1599.68     50.71 o 
  -5   9   3     1051.80     1052.58     57.74 o 
  -4   9   3     5928.47     6464.41    146.54 o 
  -3   9   3      192.14      188.65     40.75 o 
  -2   9   3     2828.56     2908.72    123.38 o 
  -1   9   3     1021.45      823.14     67.28 o 
   0   9   3       81.49       54.23     42.85 o 
   1   9   3      166.20      117.71     33.15 o 
   2   9   3     3168.47     3334.16    355.46 o 
   3   9   3        1.88        6.72     12.96 o 
   4   9   3     4870.97     4789.13    197.06 o 
   5   9   3     2667.03     2591.10     79.58 o 
   6   9   3      954.23      984.96     37.20 o 
   7   9   3     1611.44     1641.97     50.14 o 
   8   9   3       61.51       51.74     10.84 o 
   9   9   3      461.26      444.30     25.06 o 
  10   9   3      653.21      598.87     28.78 o 
  11   9   3       20.02        1.75     11.18 o 
  12   9   3     1644.51     1617.13     51.23 o 
  13   9   3      200.41      169.27     18.30 o 
  14   9   3      399.54      332.98     25.18 o 
  15   9   3      505.71      510.32     29.55 o 
  16   9   3        7.11       -2.97     12.51 o 
 -15  10   3      249.73      268.16     26.03 o 
 -14  10   3      595.92      636.63     34.45 o 
 -13  10   3      276.05      227.98     22.74 o 
 -12  10   3      493.46      487.65     31.49 o 
 -11  10   3     1701.83     1661.76     55.38 o 
 -10  10   3        0.35      -11.00     18.03 o 
  -9  10   3      649.04      571.97     43.47 o 
  -8  10   3      545.20      535.58     50.49 o 
  -7  10   3      198.34      203.17     20.77 o 
  -6  10   3      152.80      189.88     35.96 o 
  -5  10   3     1578.45     1628.41     51.60 o 
  -4  10   3        0.66       24.01     13.71 o 
  -3  10   3     1698.00     2015.13     58.89 o 
  -2  10   3      275.28      271.96     23.76 o 
  -1  10   3       13.01       24.13     12.48 o 
   0  10   3      176.03      126.16     28.88 o 
   1  10   3      151.85      101.88     20.35 o 
   2  10   3       82.97       77.40     20.41 o 
   3  10   3      959.23      913.16     36.65 o 
   4  10   3      158.52      139.03     17.18 o 
   5  10   3     1829.67     1846.77     81.36 o 
   6  10   3      171.34      130.87     25.69 o 
   7  10   3     1302.59     1257.79     63.22 o 
   8  10   3      490.67      521.64     41.03 o 
   9  10   3       69.63       41.82     20.18 o 
  10  10   3      248.36      266.30     28.65 o 
  11  10   3     1748.55     1711.74     54.56 o 
  12  10   3      100.52       88.26     17.41 o 
  13  10   3     1481.73     1493.52     51.16 o 
  14  10   3     1102.68     1091.56     43.63 o 
 -12  11   3      329.71      304.64     37.70 o 
 -11  11   3       14.47       19.22     21.38 o 
 -10  11   3      517.95      522.17     31.08 o 
  -9  11   3       43.46       56.39     15.93 o 
  -8  11   3       13.18        9.56     13.67 o 
  -7  11   3      141.98      102.96     17.27 o 
  -6  11   3      232.38      249.35     37.06 o 
  -5  11   3       21.65       62.82     15.80 o 
  -4  11   3      964.13      989.21     39.92 o 
  -3  11   3      346.14      433.56     29.83 o 
  -2  11   3      405.64      357.78     40.06 o 
  -1  11   3      224.43      227.80     32.48 o 
   0  11   3       49.70       39.64     24.93 o 
   1  11   3      128.41      167.74     29.45 o 
   2  11   3      287.14      278.10     26.79 o 
   3  11   3      112.74      153.71     40.34 o 
   4  11   3     1893.41     1958.91     60.61 o 
   5  11   3        0.11      -13.84     13.84 o 
   6  11   3     1683.55     1699.22     80.46 o 
   7  11   3      330.74      252.06     36.69 o 
   8  11   3       80.73       75.41     24.95 o 
   9  11   3      321.38      302.32     37.13 o 
  10  11   3      585.31      545.69     45.02 o 
  11  11   3        6.38       18.38     21.44 o 
  -8  12   3        2.36      -15.35     19.91 o 
  -7  12   3        0.05       -3.81     20.88 o 
  -6  12   3        5.05       13.89     22.29 o 
  -5  12   3      390.10      427.80     44.46 o 
  -4  12   3       53.03       59.11     25.66 o 
  -3  12   3      599.72      585.58     49.28 o 
  -2  12   3        0.09       -3.51     22.84 o 
  -1  12   3      316.94      211.44     33.41 o 
   0  12   3       19.48       31.49     17.80 o 
   1  12   3       91.42       69.13     32.58 o 
   2  12   3      115.86      143.01     22.35 o 
   3  12   3     1184.08     1383.75     51.70 o 
   4  12   3        4.54      -10.67     16.14 o 
   5  12   3      806.26      948.79     62.91 o 
   6  12   3      422.85      384.05     45.68 o 
   7  12   3       78.94       53.97     27.72 o 
 -24   0   4     1694.69     1817.85     80.45 o 
 -23   0   4      312.39      380.30     38.25 o 
 -22   0   4     1156.63     1235.06     62.05 o 
 -21   0   4     1921.91     1917.84     79.78 o 
 -20   0   4        0.29       10.84     15.00 o 
 -19   0   4     2092.28     2082.69     81.49 o 
 -18   0   4     3354.39     3555.42     85.20 o 
 -17   0   4      180.52      239.55     21.57 o 
 -16   0   4    10712.59    11153.92    315.49 o 
 -15   0   4      524.79      478.09     23.48 o 
 -14   0   4     7176.73     7314.66    156.62 o 
 -13   0   4     3000.87     2874.36     67.32 o 
 -12   0   4        0.15        0.45      6.24 o 
 -11   0   4     6342.81     6766.27    148.41 o 
 -10   0   4     1451.54     1582.10     42.54 o 
  -9   0   4     2948.40     3068.45     68.40 o 
  -8   0   4    21318.56    22516.50    455.60 o 
  -7   0   4    13265.72    13295.17    275.72 o 
  -6   0   4    36650.05    41084.90   1529.56 o 
  -5   0   4    38571.21    42856.85    948.31 o 
  -4   0   4    13714.85    14876.61    301.30 o 
  -3   0   4    15808.69    18003.35    748.41 o 
  -2   0   4     8414.75     8658.65    175.43 o 
  -1   0   4    11928.51    12947.90    368.40 o 
   0   0   4     1862.16     1739.32     51.71 o 
   1   0   4    20495.99    18659.08    531.87 o 
   2   0   4     7371.57     7491.09    216.53 o 
   3   0   4     5501.52     5070.91    105.22 o 
   4   0   4    23430.11    23545.57    476.92 o 
   5   0   4     6185.37     6082.06    102.83 o 
   6   0   4     9812.57     9630.89    160.73 o 
   7   0   4     7779.01     7688.52    129.19 o 
   8   0   4     3210.05     3075.44     54.71 o 
   9   0   4     6463.18     6896.47    130.29 o 
  10   0   4      820.63      705.52     21.42 o 
  11   0   4       17.36       44.72     17.11 o 
  12   0   4      813.55      804.35     39.20 o 
  13   0   4      449.25      303.77     26.74 o 
  14   0   4       40.05        4.07     13.86 o 
  15   0   4     7705.18     7807.32    242.90 o 
  16   0   4      439.43      390.27     35.47 o 
  17   0   4     5948.52     5921.96    192.19 o 
  18   0   4       39.98       27.70     18.57 o 
  19   0   4     2974.03     2786.08    105.27 o 
  20   0   4      783.50      786.41     47.80 o 
  21   0   4      151.50      152.02     24.71 o 
  22   0   4      307.40      322.15     35.09 o 
  23   0   4     1441.85     1419.03     70.13 o 
 -24   1   4       34.07       44.35     22.17 o 
 -23   1   4     1349.71     1414.06     48.19 o 
 -22   1   4      536.76      535.15     30.07 o 
 -21   1   4      440.48      424.24     25.65 o 
 -20   1   4     1517.47     1530.35     47.51 o 
 -19   1   4      695.85      726.97     24.46 o 
 -18   1   4      445.29      479.50     20.26 o 
 -17   1   4     5343.97     5616.03     88.91 o 
 -16   1   4       31.63       25.64      7.62 o 
 -15   1   4     6870.46     7108.46    171.97 o 
 -14   1   4     4305.17     4432.44     70.40 o 
 -13   1   4     1477.29     1516.80     29.09 o 
 -12   1   4    10369.97    10770.36    158.14 o 
 -11   1   4     4607.78     4662.90     71.54 o 
 -10   1   4     2127.03     2222.09     36.75 o 
  -9   1   4    11306.04    11097.98    161.19 o 
  -8   1   4       65.07       48.21      5.00 o 
  -7   1   4    21150.96    22583.23    358.78 o 
  -6   1   4    25583.22    27657.47    567.59 o 
  -5   1   4     5559.65     5353.17     78.48 o 
  -4   1   4    47378.25    51728.84    922.22 o 
  -3   1   4      871.39      914.83     23.47 o 
  -2   1   4     1237.15     1453.97     26.43 o 
  -1   1   4     4754.68     4816.55    102.54 o 
   0   1   4    16287.54    18407.67    496.25 o 
   1   1   4      262.32      227.45      5.96 o 
   2   1   4     3189.25     3383.40     64.98 o 
   3   1   4    14458.88    15739.12    261.79 o 
   4   1   4     7264.07     7672.63    129.44 o 
   5   1   4     3523.47     3301.39     49.84 o 
   6   1   4    10911.80    10317.13    149.50 o 
   7   1   4     1610.67     1657.74     24.07 o 
   8   1   4     7116.63     6734.09     88.48 o 
   9   1   4      281.62      283.17      8.03 o 
  10   1   4     8864.44     8877.89    116.25 o 
  11   1   4     1684.94     1623.97     29.34 o 
  12   1   4       42.05       17.95      6.83 o 
  13   1   4      955.28      885.30     30.55 o 
  14   1   4     4661.05     4457.02    103.42 o 
  15   1   4      341.28      357.18     43.76 o 
  16   1   4     6478.69     6663.88    149.86 o 
  17   1   4      887.42      837.81     44.30 o 
  18   1   4     3568.34     3480.47     87.86 o 
  19   1   4      769.30      755.46     33.27 o 
  20   1   4        3.43        3.44     11.60 o 
  21   1   4     1067.55     1083.62     40.85 o 
  22   1   4     1034.39      963.85     38.99 o 
  23   1   4       24.61       39.94     14.56 o 
 -24   2   4      658.81      652.11     48.70 o 
 -23   2   4       83.61       98.30     24.13 o 
 -22   2   4      856.82      910.73     53.99 o 
 -21   2   4      180.81      183.67     33.14 o 
 -20   2   4       28.72       24.33      9.07 o 
 -19   2   4      607.26      615.53     22.91 o 
 -18   2   4     1043.37     1031.96     29.41 o 
 -17   2   4      589.39      572.84     18.26 o 
 -16   2   4     4432.07     4551.33     73.51 o 
 -15   2   4      720.91      716.51     19.69 o 
 -14   2   4     3346.16     3417.31     56.34 o 
 -13   2   4     9402.83     9822.23    145.77 o 
 -12   2   4     1160.10     1050.70     21.89 o 
 -11   2   4     5888.92     5969.84     90.25 o 
 -10   2   4    13580.55    13790.39    230.82 o 
  -9   2   4      451.62      435.27     22.48 o 
  -8   2   4    12579.50    12153.17    237.71 o 
  -7   2   4     2971.08     2861.10     56.86 o 
  -6   2   4     3141.70     2896.66     44.47 o 
  -5   2   4    12678.82    13624.70    213.01 o 
  -4   2   4    11970.31    12827.94    454.04 o 
  -3   2   4        0.34       20.20      3.07 o 
  -2   2   4     1943.34     1720.51     40.87 o 
  -1   2   4    22634.61    22485.94    820.82 o 
   0   2   4     3785.38     3399.57    111.68 o 
   1   2   4     1365.10     1257.36     23.23 o 
   2   2   4    39478.45    39484.18    566.59 o 
   3   2   4    30050.16    31692.49    527.02 o 
   4   2   4     2463.78     2039.79     49.96 o 
   5   2   4     2880.13     3005.53     53.71 o 
   6   2   4      279.87      300.60      8.92 o 
   7   2   4     9527.87     9504.90    138.82 o 
   8   2   4      783.44      727.01     13.17 o 
   9   2   4    19006.87    18828.61    241.82 o 
  10   2   4      510.97      577.41     14.95 o 
  11   2   4     6346.13     6081.07     92.39 o 
  12   2   4     2446.73     2543.30     43.16 o 
  13   2   4      479.49      505.80     15.54 o 
  14   2   4     3800.78     3978.01     75.73 o 
  15   2   4     7116.42     7190.62    159.74 o 
  16   2   4      138.90      111.51     32.06 o 
  17   2   4     2923.16     2848.28     74.14 o 
  18   2   4     1146.28     1075.28     39.07 o 
  19   2   4      176.85      150.25     16.40 o 
  20   2   4     2315.97     2302.41     65.49 o 
  21   2   4      718.06      710.86     33.49 o 
  22   2   4       56.45       85.46     15.75 o 
  23   2   4      549.74      490.56     30.45 o 
 -23   3   4      463.87      521.78     45.44 o 
 -22   3   4       12.50       20.91     20.31 o 
 -21   3   4      214.95      246.30     35.14 o 
 -20   3   4      516.78      542.12     28.93 o 
 -19   3   4      185.15      208.55     20.21 o 
 -18   3   4      247.89      218.17     19.49 o 
 -17   3   4     1726.25     1752.17     41.24 o 
 -16   3   4       43.46       29.24      7.61 o 
 -15   3   4     7082.40     7376.57    112.96 o 
 -14   3   4     1150.55     1112.19     24.53 o 
 -13   3   4      294.39      289.34     13.50 o 
 -12   3   4     2330.74     2371.78     40.65 o 
 -11   3   4     1581.16     1613.73     29.42 o 
 -10   3   4      313.80      401.91     12.36 o 
  -9   3   4    10751.38    11031.24    161.01 o 
  -8   3   4     4043.02     4004.28     61.47 o 
  -7   3   4    13068.94    13893.17    201.19 o 
  -6   3   4    10077.70    10620.89    154.18 o 
  -5   3   4      644.91      573.37     12.08 o 
  -4   3   4      256.64      246.65      9.54 o 
  -3   3   4    12292.40    12897.53    214.11 o 
  -2   3   4     1206.01     1006.97     35.71 o 
  -1   3   4     6799.56     7089.07    119.73 o 
   0   3   4     1698.76     1509.36     28.15 o 
   1   3   4    11041.62    11081.53    222.25 o 
   2   3   4    13689.73    13984.36    287.31 o 
   3   3   4      604.33      734.83     20.40 o 
   4   3   4     5855.18     6099.04    104.60 o 
   5   3   4     7103.79     7253.50    123.93 o 
   6   3   4     1686.56     1698.50     29.73 o 
   7   3   4     3476.48     3457.67     54.12 o 
   8   3   4     9152.37     9528.98    140.23 o 
   9   3   4     1124.85      979.13     20.62 o 
  10   3   4     7736.05     7897.92    118.19 o 
  11   3   4      319.72      314.24     13.16 o 
  12   3   4       31.09       58.95      8.05 o 
  13   3   4     2497.44     2475.09     43.32 o 
  14   3   4     3445.25     3446.68     57.35 o 
  15   3   4       63.77       64.25      9.90 o 
  16   3   4     3619.58     3475.10     86.21 o 
  17   3   4       36.04        5.68     23.47 o 
  18   3   4      787.46      728.67     31.81 o 
  19   3   4     1680.84     1640.73     51.48 o 
  20   3   4       36.74       35.05     13.55 o 
  21   3   4      151.51      120.46     16.82 o 
  22   3   4      467.57      490.21     30.03 o 
 -23   4   4       43.15       36.54     22.24 o 
 -22   4   4      411.11      447.11     42.30 o 
 -21   4   4      288.48      305.39     25.55 o 
 -20   4   4      196.59      244.57     23.57 o 
 -19   4   4      264.10      264.13     23.69 o 
 -18   4   4     1124.39     1234.65     43.05 o 
 -17   4   4        0.02       -0.67     11.25 o 
 -16   4   4     1491.68     1499.56     46.41 o 
 -15   4   4     1032.38     1039.91     37.03 o 
 -14   4   4     2552.66     2534.17     44.80 o 
 -13   4   4      418.25      385.93     14.75 o 
 -12   4   4       84.53       81.33      7.27 o 
 -11   4   4     1308.04     1272.41     25.18 o 
 -10   4   4     1594.32     1704.41     32.49 o 
  -9   4   4     1777.10     1683.38     26.08 o 
  -8   4   4     3443.05     3537.71     49.11 o 
  -7   4   4     2353.68     2109.43     35.08 o 
  -6   4   4    10417.66    11596.27    168.61 o 
  -5   4   4    11690.15    11324.28    221.98 o 
  -4   4   4      381.85      347.21     10.62 o 
  -3   4   4     5985.14     5806.49     99.75 o 
  -2   4   4    13228.79    14516.38    389.80 o 
  -1   4   4      498.63      506.01     67.68 o 
   0   4   4     4844.17     4917.00     84.98 o 
   1   4   4     8008.57     8472.90    242.37 o 
   2   4   4     1199.57     1235.75     31.03 o 
   3   4   4     4504.67     4802.59    102.99 o 
   4   4   4    13309.07    13720.08    632.82 o 
   5   4   4     2632.53     2612.25     49.12 o 
   6   4   4     6307.13     6282.38     94.23 o 
   7   4   4     5399.71     5637.31     85.60 o 
   8   4   4      474.80      402.07     13.07 o 
   9   4   4     4344.28     4697.48     73.15 o 
  10   4   4        0.56       14.73      6.04 o 
  11   4   4       22.54        5.88      5.97 o 
  12   4   4        4.05       15.42      6.47 o 
  13   4   4     1879.49     1705.43     33.44 o 
  14   4   4      233.50      225.31     13.03 o 
  15   4   4     1335.57     1106.05     30.36 o 
  16   4   4      121.21      107.82     26.22 o 
  17   4   4      718.10      651.77     30.25 o 
  18   4   4       15.79       -9.93     12.12 o 
  19   4   4      884.84      878.90     35.84 o 
  20   4   4      123.60      109.26     16.17 o 
  21   4   4       48.34       33.92     14.20 o 
  22   4   4       12.56       -5.70     12.39 o 
 -22   5   4        0.50      -19.21     19.21 o 
 -21   5   4      295.84      291.61     25.56 o 
 -20   5   4       88.35       77.83     15.72 o 
 -19   5   4      427.44      423.05     27.56 o 
 -18   5   4        0.55        0.90     11.64 o 
 -17   5   4      361.98      369.76     25.31 o 
 -16   5   4        2.95        0.99     15.03 o 
 -15   5   4       64.05       55.87     13.76 o 
 -14   5   4      448.85      438.64     19.35 o 
 -13   5   4      255.15      191.25     14.45 o 
 -12   5   4      193.83      182.15     13.38 o 
 -11   5   4      155.62      176.60     13.05 o 
 -10   5   4      107.37       95.53     11.13 o 
  -9   5   4       10.18       10.65      6.16 o 
  -8   5   4       31.55       25.39      5.40 o 
  -7   5   4     1602.94     1730.17     35.09 o 
  -6   5   4      217.00      359.49     29.92 o 
  -5   5   4      300.29      326.46     24.36 o 
  -4   5   4     1805.31     1891.54     37.24 o 
  -3   5   4     3072.74     3318.37    173.64 o 
  -2   5   4       30.08       22.26      7.72 o 
  -1   5   4     5407.47     5476.79    133.05 o 
   0   5   4    10536.07    10950.54    196.16 o 
   1   5   4     1647.97     1621.27     43.59 o 
   2   5   4    10957.76    11879.53    246.79 o 
   3   5   4     2168.56     2296.30     79.80 o 
   4   5   4      482.94      471.23     18.70 o 
   5   5   4     1854.20     1922.97     82.35 o 
   6   5   4     2629.14     2635.11     45.33 o 
   7   5   4      238.20      231.86     11.37 o 
   8   5   4     6264.07     6762.15    102.80 o 
   9   5   4      600.73      607.58     29.64 o 
  10   5   4      132.82      171.27     11.38 o 
  11   5   4      293.40      310.31     14.00 o 
  12   5   4      139.83      125.33     11.04 o 
  13   5   4      316.66      357.59     18.61 o 
  14   5   4       73.95       52.20     10.36 o 
  15   5   4       66.12       86.28     11.13 o 
  16   5   4      161.79      138.77     12.55 o 
  17   5   4      270.48      261.56     22.67 o 
  18   5   4      529.43      560.23     28.90 o 
  19   5   4       10.98       18.75     12.48 o 
  20   5   4        0.65       -9.27     18.55 o 
  21   5   4       56.91       48.40     21.53 o 
 -21   6   4       15.83       -5.32     14.09 o 
 -20   6   4      326.59      319.20     26.70 o 
 -19   6   4       20.50       15.36     13.49 o 
 -18   6   4       66.55       32.61     29.54 o 
 -17   6   4        2.59      -10.85     10.85 o 
 -16   6   4      261.51      239.86     21.72 o 
 -15   6   4       64.84       66.31     14.01 o 
 -14   6   4       12.73        4.53     22.25 o 
 -13   6   4      126.76      133.89     16.33 o 
 -12   6   4       37.50       29.82     12.90 o 
 -11   6   4       17.78      -10.48     17.04 o 
 -10   6   4      149.53      164.86     43.99 o 
  -9   6   4        0.34       -1.07      9.73 o 
  -8   6   4      613.79      524.33     26.52 o 
  -7   6   4       39.06       68.25     18.34 o 
  -6   6   4      128.65      119.39     17.56 o 
  -5   6   4      837.75      704.15     28.60 o 
  -4   6   4     1199.68     1444.26     36.88 o 
  -3   6   4     2155.94     2062.67     41.31 o 
  -2   6   4     1242.60     1238.28     58.78 o 
  -1   6   4      987.01      834.79     21.67 o 
   0   6   4      413.03      350.13     20.42 o 
   1   6   4     3780.69     3706.75     67.66 o 
   2   6   4     2910.36     2913.66     67.51 o 
   3   6   4     1916.73     1938.01     48.47 o 
   4   6   4     1418.20     1422.50     69.77 o 
   5   6   4      382.15      412.62     30.44 o 
   6   6   4        3.85        5.20      5.58 o 
   7   6   4      350.04      391.61     14.31 o 
   8   6   4      947.08      904.03     21.65 o 
   9   6   4      495.61      557.44     23.68 o 
  10   6   4        5.14        5.62      7.24 o 
  11   6   4     1627.13     1680.53     33.94 o 
  12   6   4      566.70      581.38     22.61 o 
  13   6   4     1116.89     1045.90     30.43 o 
  14   6   4        5.40       21.13      9.45 o 
  15   6   4        7.63       -3.75     14.27 o 
  16   6   4        9.99        3.85      8.74 o 
  17   6   4      278.52      269.20     22.24 o 
  18   6   4        2.91       21.67     18.62 o 
  19   6   4        0.01       -5.78     18.94 o 
  20   6   4        9.07       31.14     20.90 o 
 -20   7   4      190.21      283.92     27.38 o 
 -19   7   4      210.31      222.79     23.03 o 
 -18   7   4       41.98       28.36     14.31 o 
 -17   7   4        3.20      -10.62     25.07 o 
 -16   7   4      109.61      102.77     15.77 o 
 -15   7   4      424.05      364.64     24.65 o 
 -14   7   4       47.87       49.63     13.27 o 
 -13   7   4      285.15      272.79     23.28 o 
 -12   7   4       38.14       50.74     20.25 o 
 -11   7   4       71.81       64.56     14.77 o 
 -10   7   4      408.72      418.12     34.85 o 
  -9   7   4        1.97       54.33     43.00 o 
  -8   7   4     1189.49     1179.47     43.55 o 
  -7   7   4      109.51      114.86     19.36 o 
  -6   7   4     1511.46     1366.15     95.95 o 
  -5   7   4     1514.40     1779.46     69.89 o 
  -4   7   4      558.10      480.29     67.51 o 
  -3   7   4      112.49       74.85     18.79 o 
  -2   7   4     1003.09      907.13     24.49 o 
  -1   7   4      653.50      568.97     37.62 o 
   0   7   4      454.20      365.22     17.86 o 
   1   7   4      222.26      181.61     17.73 o 
   2   7   4        0.94       -3.70      9.80 o 
   3   7   4     2004.50     1960.99     50.76 o 
   4   7   4       78.68       85.41     11.17 o 
   5   7   4       52.92       46.70      9.97 o 
   6   7   4      150.25      121.54     10.68 o 
   7   7   4      361.89      316.68     14.85 o 
   8   7   4       40.69       38.54      8.10 o 
   9   7   4      358.19      356.33     15.61 o 
  10   7   4      968.71      976.30     24.67 o 
  11   7   4      219.13      263.43     17.25 o 
  12   7   4      788.85      756.77     25.57 o 
  13   7   4       82.74       82.93     11.86 o 
  14   7   4        0.61       -9.42     13.14 o 
  15   7   4        1.89       -7.04     10.48 o 
  16   7   4      213.05      171.11     17.79 o 
  17   7   4        2.59       -1.86     11.01 o 
  18   7   4        1.49        6.06     19.63 o 
  19   7   4        4.00       20.32     21.32 o 
 -19   8   4      134.59      177.43     20.71 o 
 -18   8   4      132.15      112.96     18.33 o 
 -17   8   4        5.25       -9.12     12.02 o 
 -16   8   4       48.16       33.84     13.93 o 
 -15   8   4      239.11      250.59     22.78 o 
 -14   8   4       51.10       40.24     13.96 o 
 -13   8   4      303.22      289.78     23.71 o 
 -12   8   4       90.82      126.70     16.75 o 
 -11   8   4      589.33      569.29     36.80 o 
 -10   8   4      179.94      188.82     33.64 o 
  -9   8   4      511.13      465.79     25.41 o 
  -8   8   4      880.25      806.22     43.17 o 
  -7   8   4      830.85      751.13     30.78 o 
  -6   8   4      630.37      508.04     36.96 o 
  -5   8   4      144.43      108.38     37.48 o 
  -4   8   4       67.48       31.54     22.61 o 
  -3   8   4       27.84        2.91     17.39 o 
  -2   8   4      356.38      237.87     28.04 o 
  -1   8   4     1019.56      902.28     56.74 o 
   0   8   4       33.81       17.40     14.66 o 
   1   8   4       17.36        1.54      9.48 o 
   2   8   4      229.31      221.26     20.35 o 
   3   8   4       55.30       60.57     10.21 o 
   4   8   4      839.07      934.64     50.62 o 
   5   8   4      276.46      302.49     24.27 o 
   6   8   4        9.00        0.55      9.45 o 
   7   8   4       30.44       33.04      8.59 o 
   8   8   4        0.02       -7.72      7.72 o 
   9   8   4        2.51       -1.58      6.90 o 
  10   8   4      369.72      354.54     23.78 o 
  11   8   4       28.18       14.58     11.06 o 
  12   8   4      501.13      437.66     25.65 o 
  13   8   4        6.49       -2.88     11.24 o 
  14   8   4      124.50      102.79     17.35 o 
  15   8   4        7.31       -5.71     11.28 o 
  16   8   4        0.73      -10.69     10.69 o 
  17   8   4       40.25       49.10     13.84 o 
  18   8   4      150.13      145.73     28.29 o 
 -17   9   4      161.03      163.77     20.30 o 
 -16   9   4      179.29      162.01     19.78 o 
 -15   9   4      398.42      365.27     34.49 o 
 -14   9   4      581.51      656.01     45.78 o 
 -13   9   4       91.53       83.86     22.42 o 
 -12   9   4      406.43      452.77     29.01 o 
 -11   9   4      235.73      260.89     24.39 o 
 -10   9   4       19.85       19.71     21.67 o 
  -9   9   4      571.89      539.57     28.56 o 
  -8   9   4      191.52      206.22     29.88 o 
  -7   9   4      607.25      535.60     28.34 o 
  -6   9   4      363.58      279.75     41.29 o 
  -5   9   4      362.56      399.34     63.22 o 
  -4   9   4      372.95      384.74     62.76 o 
  -3   9   4      532.98      364.75     40.28 o 
  -2   9   4       46.05       27.38     18.35 o 
  -1   9   4      419.26      258.68     32.65 o 
   0   9   4        0.99      -13.50     13.50 o 
   1   9   4        8.66      -15.22     15.22 o 
   2   9   4       22.35       24.02     11.64 o 
   3   9   4      313.94      410.51     25.27 o 
   4   9   4        9.17       10.11     11.83 o 
   5   9   4      270.40      283.61     32.08 o 
   6   9   4       13.54        5.48     12.36 o 
   7   9   4      567.22      521.62     21.94 o 
   8   9   4       99.47       84.25     11.69 o 
   9   9   4      204.74      138.63     15.82 o 
  10   9   4       28.52       20.85     11.69 o 
  11   9   4      316.45      336.19     24.04 o 
  12   9   4       52.84       27.37     15.57 o 
  13   9   4      307.37      327.32     25.27 o 
  14   9   4       73.05       55.49     15.53 o 
  15   9   4       49.45       52.21     20.53 o 
  16   9   4      485.08      491.15     29.72 o 
 -15  10   4       13.38        1.74     14.03 o 
 -14  10   4      221.44      188.70     20.93 o 
 -13  10   4      872.95     1013.20     42.31 o 
 -12  10   4       30.78       47.58     16.71 o 
 -11  10   4      153.58      199.61     27.09 o 
 -10  10   4      604.29      636.56     46.72 o 
  -9  10   4        0.92      -15.65     28.83 o 
  -8  10   4      633.95      624.89     80.62 o 
  -7  10   4      639.27      680.91     33.34 o 
  -6  10   4       74.84      118.31     17.27 o 
  -5  10   4     1476.46     1650.98     52.40 o 
  -4  10   4       44.17       50.51     15.18 o 
  -3  10   4      457.04      544.33     29.27 o 
  -2  10   4      100.96       81.37     15.35 o 
  -1  10   4        2.16      -14.44     14.44 o 
   0  10   4      132.32       81.07     14.73 o 
   1  10   4       13.13       -3.53     11.04 o 
   2  10   4       44.82       31.69     11.92 o 
   3  10   4      152.71      145.62     23.40 o 
   4  10   4      632.57      642.83     54.75 o 
   5  10   4        5.09      -11.90     11.90 o 
   6  10   4      318.37      326.06     35.91 o 
   7  10   4        2.38       -2.29     18.56 o 
   8  10   4      167.43      162.49     26.43 o 
   9  10   4        9.04       -6.10     16.08 o 
  10  10   4       87.81       74.69     22.14 o 
  11  10   4       15.00       31.61     14.86 o 
  12  10   4      239.46      258.85     24.95 o 
  13  10   4       59.06       59.48     20.88 o 
  14  10   4       65.79       87.68     17.35 o 
 -12  11   4      187.44      213.05     31.17 o 
 -11  11   4      461.25      464.48     30.57 o 
 -10  11   4      286.15      347.26     27.70 o 
  -9  11   4       75.49       69.96     16.82 o 
  -8  11   4       19.87        0.73     13.07 o 
  -7  11   4      151.16      126.77     18.07 o 
  -6  11   4      649.26      715.60     34.65 o 
  -5  11   4      216.15      213.18     31.39 o 
  -4  11   4      445.99      510.40     30.86 o 
  -3  11   4      207.06      239.20     23.68 o 
  -2  11   4      113.91      123.77     18.02 o 
  -1  11   4     1146.77     1185.50     63.80 o 
   0  11   4     1064.30     1107.40     60.94 o 
   1  11   4      274.97      262.11     36.80 o 
   2  11   4     1016.17     1052.71     42.80 o 
   3  11   4      259.93      227.35     24.61 o 
   4  11   4      183.19      171.06     20.75 o 
   5  11   4     1021.03     1076.23     63.03 o 
   6  11   4        3.37        2.69     23.30 o 
   7  11   4       25.15       39.77     23.90 o 
   8  11   4      242.50      242.77     33.62 o 
   9  11   4       64.81       28.17     23.18 o 
  10  11   4      437.83      457.15     41.65 o 
  11  11   4      129.31      113.23     27.15 o 
  -8  12   4       55.22       49.58     30.83 o 
  -7  12   4      180.43      152.70     19.51 o 
  -6  12   4       25.11        6.70     22.07 o 
  -5  12   4      664.64      632.41     49.67 o 
  -4  12   4        5.73       17.52     23.46 o 
  -3  12   4      195.37      192.58     32.27 o 
  -2  12   4      832.59      991.18     60.94 o 
  -1  12   4      374.15      436.48     44.42 o 
   0  12   4      733.42      972.47     59.85 o 
   1  12   4     1067.32     1101.15     45.90 o 
   2  12   4       21.98       13.96     17.64 o 
   3  12   4      725.07      792.87     39.43 o 
   4  12   4      309.16      246.07     37.35 o 
   5  12   4       64.39       42.08     27.71 o 
   6  12   4      278.49      196.90     34.42 o 
   7  12   4      479.81      561.15     49.38 o 
 -24   1   5       17.85       10.54     20.05 o 
 -23   1   5       16.55      -12.25     19.24 o 
 -22   1   5       42.93       75.03     21.12 o 
 -21   1   5       16.80       13.24     12.06 o 
 -20   1   5        0.87        7.67      8.52 o 
 -19   1   5      480.61      488.98     20.76 o 
 -18   1   5      350.29      329.54     15.78 o 
 -17   1   5     1434.46     1376.50     43.11 o 
 -16   1   5      699.62      633.83     19.71 o 
 -15   1   5      391.49      441.32     16.70 o 
 -14   1   5     1672.95     1697.00     32.43 o 
 -13   1   5      393.83      390.28     19.39 o 
 -12   1   5      125.63      136.49     20.47 o 
 -11   1   5     3717.29     3964.04     61.92 o 
 -10   1   5     4063.10     4647.60     70.94 o 
  -9   1   5     5243.86     6013.40     89.60 o 
  -8   1   5     4701.82     4641.44     84.31 o 
  -7   1   5     1944.68     1827.27     50.97 o 
  -6   1   5     1198.60      912.65     41.21 o 
  -5   1   5     7048.15     7379.15    107.54 o 
  -3   1   5     1188.76     1317.61     31.12 o 
  -2   1   5    37685.77    39993.11    972.36 o 
  -1   1   5    14966.71    16336.43    290.93 o 
   0   1   5      122.30      127.80      3.72 o 
   1   1   5    15879.77    16435.01    235.26 o 
   2   1   5     9139.74    10128.76    146.33 o 
   4   1   5     1324.92     1255.66     25.46 o 
   6   1   5      464.54      321.74      8.97 o 
   7   1   5     3422.88     3478.03     56.46 o 
   8   1   5      337.09      337.63     10.21 o 
   9   1   5      867.57      881.94     15.73 o 
  10   1   5      724.17      661.76     15.69 o 
  11   1   5      175.31      170.61     11.75 o 
  12   1   5     1851.97     1768.73     32.18 o 
  13   1   5      530.67      453.43     23.50 o 
  14   1   5     2419.80     2343.80     61.33 o 
  15   1   5      168.34      141.94     15.01 o 
  16   1   5      848.31      891.61     34.35 o 
  17   1   5      367.75      311.29     54.53 o 
  18   1   5       90.37       88.68     15.84 o 
  19   1   5      145.50       93.22     15.71 o 
  20   1   5       15.08       11.77     12.53 o 
  21   1   5       30.93       39.02     13.35 o 
  22   1   5        8.93       26.79     13.35 o 
  23   1   5      136.35      141.16     18.26 o 
 -24   2   5       31.47       25.18     21.57 o 
 -23   2   5      166.46      153.42     27.54 o 
 -22   2   5       56.94       56.42     21.76 o 
 -21   2   5      143.92      139.96     24.05 o 
 -20   2   5      250.97      247.40     17.16 o 
 -19   2   5       50.14       31.79      9.23 o 
 -18   2   5     1361.37     1342.48     34.46 o 
 -17   2   5      716.61      689.60     26.98 o 
 -16   2   5      332.27      315.27     15.09 o 
 -15   2   5     2644.02     2607.52     45.68 o 
 -14   2   5       29.73       25.08      9.29 o 
 -13   2   5     4388.88     4632.12     72.76 o 
 -12   2   5      450.19      477.51     14.44 o 
 -11   2   5       34.52       25.77      8.48 o 
 -10   2   5     4565.76     4827.54     73.71 o 
  -9   2   5     4716.49     4828.63    137.95 o 
  -8   2   5     4713.41     5032.48     85.51 o 
  -7   2   5     1405.11     1243.85     21.95 o 
  -6   2   5       36.31       43.26      5.02 o 
  -5   2   5      233.14      194.93     10.50 o 
  -4   2   5     5229.91     5778.95    120.53 o 
  -3   2   5      640.19      622.38     16.54 o 
  -2   2   5    19871.96    21832.21    358.79 o 
  -1   2   5     1325.54     1272.30     35.88 o 
   0   2   5     2230.00     2466.11     43.33 o 
   1   2   5      255.83      218.24      7.76 o 
   2   2   5     8662.73     9477.94    137.09 o 
   5   2   5       50.30       48.83      4.80 o 
   6   2   5      145.43      118.13      9.98 o 
   7   2   5     2628.11     2946.67     46.56 o 
   8   2   5       26.44       61.13      5.42 o 
   9   2   5       79.35      108.01      6.91 o 
  10   2   5      212.23      135.92     11.45 o 
  11   2   5     2314.64     2318.58     39.72 o 
  12   2   5     1691.99     1605.73     30.19 o 
  13   2   5     1894.00     1793.67     56.49 o 
  14   2   5     1072.59     1057.54     28.65 o 
  15   2   5     1789.59     1857.41     42.38 o 
  16   2   5     1183.25     1096.46     76.39 o 
  17   2   5        4.81       10.05     12.65 o 
  18   2   5     1050.80     1025.84     39.06 o 
  19   2   5      204.85      175.67     17.95 o 
  20   2   5       43.22       61.89     14.29 o 
  21   2   5      346.69      353.34     25.70 o 
  22   2   5      108.31       91.86     16.05 o 
  23   2   5      585.90      591.86     32.49 o 
 -23   3   5        9.75       14.54     20.12 o 
 -22   3   5     1259.29     1402.94     69.61 o 
 -21   3   5      630.06      665.68     32.17 o 
 -20   3   5      663.10      756.34     33.58 o 
 -19   3   5     1711.34     1762.98     52.94 o 
 -18   3   5      213.62      181.79     17.22 o 
 -17   3   5      836.75      858.70     26.24 o 
 -16   3   5     2107.32     1991.47     37.93 o 
 -15   3   5      318.20      268.59     14.09 o 
 -14   3   5      988.10      955.97     37.85 o 
 -13   3   5        9.41        3.02      5.70 o 
 -12   3   5     1506.78     1464.58     28.10 o 
 -11   3   5     2371.78     2286.52     38.84 o 
 -10   3   5      481.93      481.21     13.33 o 
  -9   3   5     3223.81     3108.55     49.47 o 
  -8   3   5       68.72       41.77      4.65 o 
  -7   3   5     4800.20     4869.48     73.46 o 
  -6   3   5       14.69       15.07      5.52 o 
  -5   3   5      291.35      241.36     10.20 o 
  -4   3   5     2273.87     2143.59     52.07 o 
  -3   3   5    14801.65    15486.51    319.73 o 
  -2   3   5     3920.20     3617.14    168.63 o 
  -1   3   5     7448.85     7336.52    215.56 o 
   0   3   5     6486.75     5999.40    130.89 o 
   1   3   5      212.96      187.08     19.84 o 
   2   3   5        7.88       48.22      9.00 o 
   3   3   5     2737.79     3122.77     47.76 o 
   4   3   5     1742.46     1426.56     28.58 o 
   5   3   5     5441.01     5598.99     97.24 o 
   6   3   5    12827.01    12934.24    217.98 o 
   7   3   5     6354.71     6404.54     95.96 o 
   8   3   5     4073.24     4212.79     65.55 o 
   9   3   5     5559.68     5389.63     82.55 o 
  10   3   5     1086.80     1045.27     22.33 o 
  11   3   5     2266.47     2203.23     38.83 o 
  12   3   5      649.14      691.71     18.43 o 
  13   3   5     2779.89     2720.23     46.94 o 
  14   3   5      401.38      382.77     14.83 o 
  15   3   5      163.57      155.15     14.39 o 
  16   3   5      524.16      498.59     36.06 o 
  17   3   5     1210.44     1113.66     39.73 o 
  18   3   5       38.82       15.44     12.17 o 
  19   3   5      489.60      540.37     29.07 o 
  20   3   5      589.78      573.28     29.89 o 
  21   3   5      179.58      169.26     18.17 o 
  22   3   5      954.32      936.66     39.49 o 
 -23   4   5      425.53      456.05     43.26 o 
 -22   4   5      194.20      193.81     29.03 o 
 -21   4   5      960.67      971.22     39.61 o 
 -20   4   5     1616.05     1662.83     74.68 o 
 -19   4   5       56.86       60.92     14.69 o 
 -18   4   5     3272.75     3498.85     88.37 o 
 -17   4   5      860.75      907.83     36.96 o 
 -16   4   5      645.52      658.34     23.12 o 
 -15   4   5     1247.28     1218.44     31.71 o 
 -14   4   5      216.80      154.19     12.71 o 
 -13   4   5      311.56      236.39     14.71 o 
 -12   4   5     2644.74     2782.89     53.47 o 
 -11   4   5      244.96      273.87     11.86 o 
 -10   4   5     6260.07     6433.06     97.28 o 
  -9   4   5       10.72       16.36      4.50 o 
  -8   4   5     1202.43     1127.39     22.84 o 
  -7   4   5     3555.67     3810.85     59.13 o 
  -6   4   5      495.07      504.90     19.15 o 
  -5   4   5     2536.16     2446.61     52.18 o 
  -4   4   5     6529.52     6423.89    202.80 o 
  -3   4   5      397.74      330.80     20.44 o 
  -2   4   5     6790.79     6987.73    119.76 o 
  -1   4   5     2687.12     2504.08     45.58 o 
   0   4   5      112.10       95.28      8.08 o 
   1   4   5     1305.86     1330.20     26.66 o 
   2   4   5     3331.13     2974.82     53.45 o 
   3   4   5      522.41      438.50     33.26 o 
   4   4   5    15015.17    15614.81    261.90 o 
   5   4   5     8723.71     8818.83    150.87 o 
   6   4   5      111.54       84.00      7.46 o 
   7   4   5     6336.99     6661.63    100.29 o 
   8   4   5     3801.48     3885.57     61.61 o 
   9   4   5        3.73        6.83      5.46 o 
  10   4   5     5697.41     5727.21     88.56 o 
  11   4   5     1247.36     1230.43     34.23 o 
  12   4   5      609.89      601.24     17.75 o 
  13   4   5      697.86      649.45     18.57 o 
  14   4   5       31.35        7.88      6.88 o 
  15   4   5     2634.84     2580.02     68.22 o 
  16   4   5     1184.73     1134.52     47.99 o 
  17   4   5       19.86        1.80     21.21 o 
  18   4   5      683.32      644.42     30.62 o 
  19   4   5      271.92      266.08     22.94 o 
  20   4   5      613.01      612.45     31.21 o 
  21   4   5     1024.12     1031.63     40.82 o 
  22   4   5       21.58        4.60     12.96 o 
 -22   5   5      226.32      189.16     20.78 o 
 -21   5   5      238.33      176.97     19.85 o 
 -20   5   5      176.97      139.53     18.13 o 
 -19   5   5     1691.24     1701.21     53.98 o 
 -18   5   5       17.31       40.47     13.92 o 
 -17   5   5     4008.37     4254.96    160.66 o 
 -16   5   5      903.88      965.98     36.85 o 
 -15   5   5      502.80      497.98     20.63 o 
 -14   5   5     3192.38     3269.64     65.12 o 
 -13   5   5     2694.14     2917.16     58.86 o 
 -12   5   5     1168.47     1205.52     30.59 o 
 -11   5   5     8566.28     9142.56    158.68 o 
 -10   5   5      154.54      112.34     11.24 o 
  -9   5   5     1770.98     1675.49     36.40 o 
  -8   5   5     3317.64     3187.81     74.79 o 
  -7   5   5     1484.97     1422.64     30.02 o 
  -6   5   5     7069.68     7104.35    151.96 o 
  -5   5   5     6036.44     5612.88    137.41 o 
  -4   5   5      321.22      269.64     21.42 o 
  -3   5   5     5754.03     6086.92    105.50 o 
  -2   5   5     3814.86     4264.92     75.51 o 
  -1   5   5       64.32       32.68      8.04 o 
   0   5   5        2.33       -4.69      4.69 o 
   1   5   5     4575.16     4676.43     82.38 o 
   2   5   5      552.77      498.54     34.32 o 
   3   5   5     6282.28     6380.56    110.36 o 
   4   5   5     1677.74     1486.83     38.93 o 
   5   5   5     7835.67     7808.10    135.26 o 
   6   5   5     1717.17     1751.19     37.01 o 
   7   5   5       99.94       92.85     12.07 o 
   8   5   5      741.57      718.65     24.20 o 
   9   5   5     3436.54     3447.75     56.87 o 
  10   5   5      688.82      648.87     18.44 o 
  11   5   5     2399.73     2446.78     43.83 o 
  12   5   5     3474.61     3584.14    100.14 o 
  13   5   5      573.06      571.90     18.83 o 
  14   5   5     6027.47     6471.30    118.05 o 
  15   5   5      413.92      377.57     19.31 o 
  16   5   5     1064.56     1112.43     39.85 o 
  17   5   5     1047.23      970.54     37.28 o 
  18   5   5      119.90       96.32     14.96 o 
  19   5   5      550.98      528.37     29.10 o 
  20   5   5     1296.45     1252.51     54.19 o 
  21   5   5       67.02       57.58     21.99 o 
 -21   6   5      256.08      213.21     21.75 o 
 -20   6   5      590.78      602.68     47.02 o 
 -19   6   5      176.93      181.17     19.84 o 
 -18   6   5     1485.38     1548.80     50.75 o 
 -17   6   5       87.33      101.26     15.71 o 
 -16   6   5     1254.37     1285.68     43.82 o 
 -15   6   5     1713.36     1757.51     52.80 o 
 -14   6   5      573.44      574.11     28.75 o 
 -13   6   5     3533.02     3577.50     88.33 o 
 -12   6   5     6189.60     6764.76    167.12 o 
 -11   6   5      503.04      471.60     31.95 o 
 -10   6   5     4377.51     4526.65    104.64 o 
  -9   6   5      992.35      900.96     31.82 o 
  -8   6   5      583.07      649.06     72.13 o 
  -7   6   5     1622.42     1512.06     67.69 o 
  -6   6   5     4436.42     4522.47    121.44 o 
  -5   6   5       72.74       75.62     14.80 o 
  -4   6   5     8188.10     8432.51    473.94 o 
  -3   6   5     1981.10     1953.51     39.40 o 
  -2   6   5     4601.50     4786.12     85.56 o 
  -1   6   5     5446.95     5539.74     97.67 o 
   0   6   5        0.10       -1.27      8.35 o 
   1   6   5      355.31      304.32     13.67 o 
   2   6   5      625.73      632.89     18.58 o 
   3   6   5      528.62      462.66     28.21 o 
   4   6   5     7370.31     7797.03    166.87 o 
   5   6   5     1677.97     1715.79     45.31 o 
   6   6   5      935.27     1049.42     26.68 o 
   7   6   5      431.10      468.32     15.70 o 
   8   6   5     1407.72     1317.15     30.52 o 
   9   6   5      930.59      978.82     30.51 o 
  10   6   5     6932.60     6875.49    106.55 o 
  11   6   5     1281.25     1198.51     27.53 o 
  12   6   5     3678.44     3725.48     63.02 o 
  13   6   5     3689.69     3908.48     76.59 o 
  14   6   5      318.42      328.09     18.69 o 
  15   6   5     2712.41     2826.60     59.82 o 
  16   6   5      678.95      616.62     23.29 o 
  17   6   5       12.44        0.80     10.66 o 
  18   6   5      787.97      800.96     51.33 o 
  19   6   5     1015.51      987.69     58.42 o 
  20   6   5      472.57      528.30     45.20 o 
 -20   7   5      417.78      432.96     30.47 o 
 -19   7   5     1474.96     1590.45     53.75 o 
 -18   7   5       13.43        3.22     12.37 o 
 -17   7   5      472.77      437.49     27.23 o 
 -16   7   5      559.08      505.56     27.87 o 
 -15   7   5      134.35      135.48     16.48 o 
 -14   7   5      660.37      596.79     33.14 o 
 -13   7   5     3481.32     3658.02    123.45 o 
 -12   7   5      206.75      163.81     17.22 o 
 -11   7   5     3796.50     3924.41    102.89 o 
 -10   7   5       60.20       85.89     21.97 o 
  -9   7   5     2989.79     3063.15    105.49 o 
  -8   7   5      630.31      573.65     26.86 o 
  -7   7   5       90.24       30.80     16.19 o 
  -6   7   5     1028.24      938.51     32.98 o 
  -5   7   5     6091.29     6128.60    135.97 o 
  -4   7   5       58.21        9.71     38.61 o 
  -3   7   5    10293.58    10545.41    223.21 o 
  -2   7   5     1435.90     1247.62     38.79 o 
  -1   7   5     5506.93     5439.86    106.37 o 
   0   7   5     1830.00     1782.06     40.31 o 
   1   7   5        4.87        1.27      6.58 o 
   2   7   5      222.22      205.36     17.62 o 
   3   7   5     8515.53     8970.76    155.46 o 
   4   7   5      399.86      472.44     26.08 o 
   5   7   5     1606.09     1639.82     45.61 o 
   6   7   5     5104.61     5488.81    100.71 o 
   7   7   5       11.30       11.74      8.77 o 
   8   7   5      743.52      851.15     22.22 o 
   9   7   5     3944.94     3973.66    116.67 o 
  10   7   5        4.53        9.42      7.75 o 
  11   7   5     3279.14     3430.86     59.18 o 
  12   7   5      394.14      343.71     18.61 o 
  13   7   5      262.53      281.97     22.61 o 
  14   7   5     1194.95     1107.76     37.14 o 
  15   7   5       13.99        3.86     11.82 o 
  16   7   5      134.48       77.89     14.52 o 
  17   7   5      766.63      723.56     49.17 o 
  18   7   5      125.13       92.52     24.11 o 
  19   7   5     1451.66     1499.57     75.47 o 
 -19   8   5      151.39      105.78     18.45 o 
 -18   8   5     1283.89     1285.70     47.69 o 
 -17   8   5      109.94       77.63     16.12 o 
 -16   8   5      100.78       97.11     15.92 o 
 -15   8   5      530.74      486.49     28.90 o 
 -14   8   5      402.88      418.79     26.46 o 
 -13   8   5       62.64       60.43     14.20 o 
 -12   8   5     2709.01     2773.79     74.40 o 
 -11   8   5      545.66      514.03     27.78 o 
 -10   8   5     1026.01     1007.50     37.42 o 
  -9   8   5       61.82       31.16     12.35 o 
  -8   8   5      483.38      463.34     25.85 o 
  -7   8   5     1353.90     1197.59     56.04 o 
  -6   8   5      658.93      570.60     27.62 o 
  -5   8   5     1085.27     1049.48     44.40 o 
  -4   8   5     5764.69     6132.06    137.81 o 
  -3   8   5      229.43      169.12     16.41 o 
  -2   8   5     4429.25     4222.57    118.62 o 
  -1   8   5     1196.59     1127.07    131.32 o 
   0   8   5       34.00       29.35     14.83 o 
   1   8   5     1083.00     1173.18     38.18 o 
   2   8   5     4672.11     4890.39    111.16 o 
   3   8   5       97.07      101.62     18.95 o 
   4   8   5     9309.76     9561.62    166.70 o 
   5   8   5     6252.27     6224.26    146.59 o 
   6   8   5     1254.05     1279.68     56.66 o 
   7   8   5     3912.92     4163.10     69.53 o 
   8   8   5      193.43      190.43     15.65 o 
   9   8   5      115.46      132.57     10.34 o 
  10   8   5      516.44      593.09     24.72 o 
  11   8   5      518.54      489.76     20.88 o 
  12   8   5      209.97      250.47     21.60 o 
  13   8   5      687.94      634.58     30.50 o 
  14   8   5      288.79      300.33     30.34 o 
  15   8   5      305.40      293.32     23.81 o 
  16   8   5      108.79       67.91     14.80 o 
  17   8   5       93.49       87.62     15.52 o 
 -17   9   5      596.85      643.39     34.42 o 
 -16   9   5      570.34      543.71     31.67 o 
 -15   9   5      102.76      100.58     17.73 o 
 -14   9   5      589.22      607.76     35.71 o 
 -13   9   5      945.02      933.02     58.65 o 
 -12   9   5       41.85       38.66     14.82 o 
 -11   9   5     2116.33     2102.34     62.03 o 
 -10   9   5     1203.36     1208.06     43.56 o 
  -9   9   5      434.68      412.96     26.35 o 
  -8   9   5      463.49      457.81     38.65 o 
  -7   9   5      120.62      105.96     31.24 o 
  -6   9   5      123.20      116.06     29.92 o 
  -5   9   5     5752.38     6103.38    139.75 o 
  -4   9   5       13.48       26.17     32.45 o 
  -3   9   5     1591.30     1492.51     47.30 o 
  -2   9   5     1205.46     1186.87     95.69 o 
  -1   9   5       46.26       53.06     18.65 o 
   0   9   5     2259.39     2302.62     65.51 o 
   1   9   5      651.25      609.79     41.48 o 
   2   9   5      429.26      474.99     59.63 o 
   3   9   5     3275.59     3486.03     84.87 o 
   4   9   5      529.51      551.20     27.29 o 
   5   9   5     4073.83     4389.24     84.50 o 
   6   9   5     1903.66     1754.99     52.06 o 
   7   9   5      311.94      380.14     16.99 o 
   8   9   5      571.11      559.96     22.51 o 
   9   9   5        6.77       12.82      9.42 o 
  10   9   5       36.45       20.23     15.33 o 
  11   9   5      703.20      739.99     32.62 o 
  12   9   5     1031.58     1051.45     40.40 o 
  13   9   5      593.39      614.31     32.21 o 
  14   9   5     1183.39     1280.68     60.00 o 
  15   9   5       47.96       84.32     16.60 o 
  16   9   5      228.52      289.42     25.21 o 
 -15  10   5      474.91      451.21     30.19 o 
 -14  10   5       14.45        9.01     14.37 o 
 -13  10   5      412.62      350.09     27.77 o 
 -12  10   5     1658.15     1757.65     57.52 o 
 -11  10   5      107.73      143.60     27.88 o 
 -10  10   5     1763.19     1808.29     57.60 o 
  -9  10   5      692.33      705.54     35.12 o 
  -8  10   5        4.76       -7.42     14.50 o 
  -7  10   5      346.06      434.76     44.87 o 
  -6  10   5     1885.44     1910.51     57.62 o 
  -5  10   5      242.30      219.26     45.59 o 
  -4  10   5     2635.51     2849.69     76.23 o 
  -3  10   5     1079.07     1018.21     39.51 o 
  -2  10   5      949.03      947.34     36.88 o 
  -1  10   5     1287.52     1242.44     42.92 o 
   0  10   5        4.10      -10.76     13.58 o 
   1  10   5      414.65      354.35     25.18 o 
   2  10   5      321.18      312.40     22.86 o 
   3  10   5      119.63       92.86     13.95 o 
   4  10   5      844.62      882.29     36.22 o 
   5  10   5      191.14      173.88     27.52 o 
   6  10   5     1057.27     1103.60     59.79 o 
   7  10   5      423.30      402.69     26.63 o 
   8  10   5      399.12      429.56     38.39 o 
   9  10   5      294.35      296.37     33.74 o 
  10  10   5      872.75      812.38     50.12 o 
  11  10   5       31.51       23.26     20.20 o 
  12  10   5     1139.97     1136.06     61.42 o 
  13  10   5      851.51      896.01     39.02 o 
  14  10   5      116.77      114.61     17.42 o 
 -12  11   5       18.01       -0.77     14.56 o 
 -11  11   5      683.37      726.62     36.85 o 
 -10  11   5      103.03       94.54     19.05 o 
  -9  11   5      126.58      147.61     19.43 o 
  -8  11   5      376.29      314.94     26.14 o 
  -7  11   5       46.85       41.06     15.26 o 
  -6  11   5       99.58      102.52     17.32 o 
  -5  11   5      559.18      590.62     42.99 o 
  -4  11   5      629.32      722.30     76.47 o 
  -3  11   5     1665.13     1814.61     57.05 o 
  -2  11   5      869.22      916.90     68.94 o 
  -1  11   5      266.13      275.16     26.39 o 
   0  11   5      256.53      270.40     36.27 o 
   1  11   5      193.08      133.71     27.51 o 
   2  11   5       27.02       -0.15     21.26 o 
   3  11   5      562.62      467.94     30.23 o 
   4  11   5       89.56       50.78     25.24 o 
   5  11   5      879.74      803.66     54.96 o 
   6  11   5      887.63      819.49     54.59 o 
   7  11   5      373.51      347.50     39.27 o 
   8  11   5      625.83      572.58     46.26 o 
   9  11   5       32.84       28.44     21.40 o 
  10  11   5       35.77       17.68     21.76 o 
  11  11   5      467.57      479.68     42.04 o 
  -8  12   5       64.76       67.40     21.79 o 
  -7  12   5      111.32       89.57     17.53 o 
  -6  12   5       58.48       53.41     27.91 o 
  -5  12   5       89.89       92.71     17.86 o 
  -4  12   5      782.87      813.46     54.98 o 
  -3  12   5       11.23        3.34     23.07 o 
  -2  12   5      640.77      728.27     53.19 o 
  -1  12   5      390.67      429.07     44.45 o 
   0  12   5        1.84      -17.34     22.31 o 
   1  12   5       73.57       97.84     20.49 o 
   2  12   5      442.11      432.62     33.75 o 
   3  12   5       68.84      -19.23     24.14 o 
   4  12   5     1096.32     1168.52     69.20 o 
   5  12   5      445.88      390.18     45.28 o 
   6  12   5      126.62      124.52     31.86 o 
 -24   0   6      129.59      229.63     34.99 o 
 -23   0   6     1974.13     2046.51     85.87 o 
 -22   0   6     2252.54     2404.79     94.32 o 
 -21   0   6      119.84      111.69     22.25 o 
 -20   0   6     4862.01     5392.39    124.13 o 
 -19   0   6     1691.26     1942.70     54.35 o 
 -18   0   6      911.37      973.33     34.68 o 
 -17   0   6     9716.54    10283.66    218.93 o 
 -16   0   6     2776.94     2724.97     67.86 o 
 -15   0   6     2924.08     2989.34     72.10 o 
 -14   0   6     2606.55     2734.48     66.00 o 
 -13   0   6       87.70       53.62      8.98 o 
 -12   0   6     1028.93     1259.71     34.69 o 
 -11   0   6      449.85      465.88     18.55 o 
 -10   0   6      785.42      582.06     19.85 o 
  -9   0   6     1142.45     1048.13    134.88 o 
  -8   0   6     1797.64     1607.39     49.31 o 
  -7   0   6    10295.31     9885.35    319.97 o 
  -6   0   6    20987.11    22202.38    449.04 o 
  -5   0   6     1587.46     1477.55     34.22 o 
  -4   0   6       26.07       17.00      3.54 o 
  -3   0   6     2658.63     2633.91     46.04 o 
  -2   0   6     4011.96     4489.27     76.55 o 
  -1   0   6    36731.57    38683.39    897.27 o 
   0   0   6    38995.65    38331.96    633.50 o 
   1   0   6     7807.24     7964.65    139.69 o 
   2   0   6    47040.79    47071.00    777.66 o 
   3   0   6    33454.99    35154.64    713.85 o 
   4   0   6     8313.05     8164.52    168.88 o 
   5   0   6    18818.35    18471.13    305.78 o 
   6   0   6     8421.47     8544.95    143.52 o 
   7   0   6     2862.58     3073.26     54.67 o 
   8   0   6     9786.15     9734.89    163.68 o 
   9   0   6     4283.79     3920.86     70.63 o 
  10   0   6     2041.44     1963.38     49.33 o 
  11   0   6     9868.39     9660.90    291.06 o 
  12   0   6        1.49      -11.23     11.23 o 
  13   0   6     4606.80     4720.56    153.16 o 
  14   0   6     2349.41     2368.92     88.21 o 
  15   0   6      682.00      579.55     38.11 o 
  16   0   6     3131.27     3186.56    113.90 o 
  17   0   6      376.78      375.50     35.71 o 
  18   0   6     2533.12     2602.02    100.11 o 
  19   0   6      965.55      938.12     53.44 o 
  20   0   6      172.30      128.15     23.46 o 
  21   0   6      698.83      763.97     48.99 o 
  22   0   6      372.39      351.42     37.24 o 
  23   0   6       51.67       57.69     22.13 o 
 -24   1   6     1414.17     1512.94     73.34 o 
 -23   1   6      451.58      466.94     42.94 o 
 -22   1   6     1303.43     1306.69     65.16 o 
 -21   1   6     2492.11     2722.24     72.67 o 
 -20   1   6        7.80       26.27      9.48 o 
 -19   1   6     1130.74     1196.98     29.46 o 
 -18   1   6     2515.80     2630.44     47.73 o 
 -17   1   6      254.79      286.49     18.50 o 
 -16   1   6     6503.95     6812.43    105.40 o 
 -15   1   6     5375.33     5823.14     90.77 o 
 -14   1   6      842.17      828.68     20.28 o 
 -13   1   6     4132.05     4384.16     69.14 o 
 -12   1   6       81.13       96.17      6.82 o 
 -11   1   6     4129.93     4642.25     71.53 o 
 -10   1   6     5000.74     5268.63     79.89 o 
  -9   1   6     2501.42     2430.14     39.37 o 
  -8   1   6     5669.73     5175.81     85.01 o 
  -7   1   6     3938.71     3739.01     56.86 o 
  -6   1   6     6042.76     5861.75     86.64 o 
  -5   1   6    22703.60    23153.20    366.29 o 
  -4   1   6      896.15      859.87     25.74 o 
  -3   1   6     1492.64     1560.47     22.12 o 
  -2   1   6    11752.07    12823.23    175.14 o 
  -1   1   6    20607.54    22168.11    258.23 o 
   0   1   6     4968.65     5088.44     63.89 o 
   1   1   6    12992.40    12579.83    163.23 o 
   2   1   6     5198.49     5012.78     65.94 o 
   3   1   6    12522.52    13191.04    190.33 o 
   4   1   6     8169.89     8008.91    117.23 o 
   5   1   6      298.31      270.41      8.83 o 
   6   1   6     5286.88     5131.99     68.67 o 
   7   1   6    13160.49    12938.16    187.32 o 
   8   1   6     1728.37     1860.34     31.40 o 
   9   1   6    10544.51     9974.19    146.31 o 
  10   1   6     5939.09     6136.99     92.78 o 
  11   1   6     2538.16     2400.34     40.57 o 
  12   1   6     2929.04     3020.67     59.17 o 
  13   1   6     1027.81      969.35     27.01 o 
  14   1   6     3133.88     3103.90     77.07 o 
  15   1   6     4233.98     4183.21     99.44 o 
  16   1   6      695.52      764.03     39.71 o 
  17   1   6     3349.73     3326.06     84.48 o 
  18   1   6     2706.89     2666.68     71.95 o 
  19   1   6      650.61      652.01     31.61 o 
  20   1   6     1064.59     1053.42     40.41 o 
  21   1   6      171.25      123.47     16.48 o 
  22   1   6       24.46       33.84     13.50 o 
  23   1   6      634.42      646.97     33.79 o 
 -24   2   6      158.34      193.08     28.80 o 
 -23   2   6      884.13      885.68     55.11 o 
 -22   2   6      373.76      433.75     40.53 o 
 -21   2   6     1013.80     1091.48     40.35 o 
 -20   2   6      464.87      470.50     26.29 o 
 -19   2   6       12.87       11.60      8.51 o 
 -18   2   6       50.04       41.12      7.78 o 
 -17   2   6     2281.29     2370.18     43.62 o 
 -16   2   6     1308.54     1301.34     36.12 o 
 -15   2   6     2538.97     2573.67     45.32 o 
 -14   2   6     4961.62     5312.48     83.06 o 
 -13   2   6     1639.43     1560.10     30.25 o 
 -12   2   6    14336.81    14814.63    215.72 o 
 -11   2   6     2370.44     2493.83     41.55 o 
 -10   2   6      925.82      877.61     22.39 o 
  -9   2   6     6868.80     7279.31    107.81 o 
  -8   2   6     5435.62     5556.20     83.08 o 
  -7   2   6     3696.90     3848.16     58.56 o 
  -6   2   6    12695.22    12806.13    184.92 o 
  -5   2   6     4569.69     4219.56     73.35 o 
  -4   2   6       21.10       19.34      5.70 o 
  -2   2   6     7178.75     8227.79    249.48 o 
  -1   2   6      236.62      181.07      5.86 o 
   0   2   6    24731.75    26469.89    467.22 o 
   1   2   6      607.94      597.22     11.80 o 
   3   2   6     5751.81     5832.85     85.80 o 
   5   2   6     6231.03     6214.29    107.15 o 
   6   2   6    13450.15    13986.63    235.12 o 
   7   2   6     4379.98     4055.14     62.51 o 
   8   2   6    15130.63    14483.16    210.23 o 
   9   2   6     1087.57     1265.21     29.13 o 
  10   2   6    11824.53    11830.68    179.77 o 
  11   2   6     3092.52     3299.36     53.62 o 
  12   2   6      145.80      113.74     10.06 o 
  13   2   6     4239.91     4329.49     81.39 o 
  14   2   6     2725.66     2662.46     54.95 o 
  15   2   6        0.02       16.24      9.40 o 
  16   2   6     8437.47     8460.54    187.40 o 
  17   2   6     3620.81     3675.06     91.98 o 
  18   2   6     1074.11     1091.07     40.13 o 
  19   2   6     2164.13     2181.21     63.01 o 
  20   2   6      138.84      102.10     15.73 o 
  21   2   6      137.80      109.31     16.23 o 
  22   2   6      172.24      138.64     18.02 o 
 -23   3   6      119.37      118.81     25.43 o 
 -22   3   6      481.82      482.94     42.63 o 
 -21   3   6      245.43      301.43     24.76 o 
 -20   3   6       31.29       19.67     12.76 o 
 -19   3   6      549.75      572.44     29.01 o 
 -18   3   6      459.50      475.72     26.47 o 
 -17   3   6       52.87       39.36      9.13 o 
 -16   3   6     2395.84     2343.40     90.42 o 
 -15   3   6     1131.19     1128.50     25.35 o 
 -14   3   6     2026.28     1885.48     39.99 o 
 -13   3   6     4485.12     4545.05    158.65 o 
 -12   3   6      423.69      351.45     16.21 o 
 -11   3   6     1198.12     1163.50     25.31 o 
 -10   3   6     5303.88     5592.44    110.71 o 
  -9   3   6     1815.79     1760.98     30.57 o 
  -8   3   6     5287.16     5632.19     84.66 o 
  -7   3   6    13876.13    14850.03    214.53 o 
  -6   3   6       71.83       84.86     11.77 o 
  -5   3   6     2949.74     2877.13     52.46 o 
  -4   3   6     2638.75     2582.33     55.66 o 
  -3   3   6      548.29      691.45     41.29 o 
  -2   3   6      138.61      128.55      8.10 o 
  -1   3   6    17443.48    19214.04    319.43 o 
   0   3   6      426.28      503.02     16.33 o 
   1   3   6     9741.83    10049.85    185.58 o 
   2   3   6      747.42      693.22     25.15 o 
   3   3   6     3575.69     3343.81     51.21 o 
   4   3   6      589.19      506.52     11.97 o 
   5   3   6     3489.55     3862.82     59.04 o 
   6   3   6     1827.80     1891.73     31.67 o 
   7   3   6     6887.22     7261.26    108.34 o 
   8   3   6      111.00       59.75      6.47 o 
   9   3   6     5390.58     5483.80     84.13 o 
  10   3   6     3624.27     3771.51     60.55 o 
  11   3   6      570.64      527.32     15.89 o 
  12   3   6     4058.96     4147.06     66.77 o 
  13   3   6       96.04       82.51      8.25 o 
  14   3   6      134.16      119.81     14.60 o 
  15   3   6     7169.08     7165.21    129.53 o 
  16   3   6      162.32      211.94     21.71 o 
  17   3   6     1953.91     1897.06    102.53 o 
  18   3   6      674.42      670.14     31.23 o 
  19   3   6       11.69        7.06     15.72 o 
  20   3   6      304.20      276.46     23.56 o 
  21   3   6      125.87      100.18     19.07 o 
  22   3   6        7.12        0.13     12.94 o 
 -23   4   6      439.80      413.66     41.72 o 
 -22   4   6      231.82      244.41     25.08 o 
 -21   4   6        2.67        3.34     13.05 o 
 -20   4   6      366.09      368.63     26.70 o 
 -19   4   6      360.96      407.46     31.09 o 
 -18   4   6       73.37       52.35     14.84 o 
 -17   4   6      675.21      762.60     25.46 o 
 -16   4   6     1189.81     1252.31     32.91 o 
 -15   4   6     1535.87     1452.96     67.38 o 
 -14   4   6     1130.34     1136.21     30.03 o 
 -13   4   6      656.74      526.07     19.17 o 
 -12   4   6      257.45      230.23     14.13 o 
 -11   4   6     1380.91     1377.56     31.89 o 
 -10   4   6     4006.61     3950.69     62.45 o 
  -9   4   6     2479.40     2511.55     41.61 o 
  -8   4   6     2023.97     1926.53     32.84 o 
  -7   4   6     5164.05     4877.55    103.83 o 
  -6   4   6     8424.19     8267.56    241.48 o 
  -5   4   6      796.73      640.80     34.85 o 
  -4   4   6     3318.24     3032.56     68.66 o 
  -3   4   6      314.15      446.86     17.46 o 
  -2   4   6     1420.34     1608.25     70.75 o 
  -1   4   6     4567.73     4994.71     86.41 o 
   0   4   6    18949.78    19984.39    485.62 o 
   1   4   6       53.80       34.71      9.16 o 
   2   4   6     7069.32     6618.79    113.17 o 
   3   4   6     2497.71     2781.24     99.15 o 
   4   4   6     1249.78      974.08     29.42 o 
   5   4   6     4858.24     4765.50     72.60 o 
   6   4   6     1780.43     1855.00     38.02 o 
   7   4   6     1045.12      945.49     23.96 o 
   8   4   6     1726.48     1794.17     32.56 o 
   9   4   6     2854.08     2807.89     47.21 o 
  10   4   6      527.89      553.08     16.52 o 
  11   4   6      793.96      760.96     19.85 o 
  12   4   6      138.43      108.49     10.11 o 
  13   4   6      136.85      117.36      9.33 o 
  14   4   6      689.96      662.03     19.85 o 
  15   4   6        2.16        2.03     11.17 o 
  16   4   6      317.19      215.70     21.29 o 
  17   4   6       44.41       21.09     12.28 o 
  18   4   6      229.05      167.49     17.11 o 
  19   4   6       39.38       25.23     12.75 o 
  20   4   6       37.41       28.05     13.44 o 
  21   4   6        9.80        6.20     12.96 o 
 -22   5   6      312.58      294.20     26.18 o 
 -21   5   6      211.82      177.73     19.85 o 
 -20   5   6        6.39        3.54     13.18 o 
 -19   5   6        0.58       24.28     14.18 o 
 -18   5   6      404.10      503.77     29.82 o 
 -17   5   6       93.37      111.26     20.49 o 
 -16   5   6       46.25       42.63     10.17 o 
 -15   5   6     1271.40     1404.10     35.46 o 
 -14   5   6      415.76      320.91     17.54 o 
 -13   5   6       87.33       94.87     10.61 o 
 -12   5   6      101.43      130.77     16.71 o 
 -11   5   6      807.35      770.95     23.50 o 
 -10   5   6       23.50       29.25     13.11 o 
  -9   5   6     2663.38     2680.66     53.24 o 
  -8   5   6      277.56      285.06     14.08 o 
  -7   5   6     1819.83     1721.20     45.63 o 
  -6   5   6     1289.75     1269.64     48.94 o 
  -5   5   6     1218.86     1064.69     39.28 o 
  -4   5   6       23.54        2.56     22.55 o 
  -3   5   6     1142.33     1207.73     34.24 o 
  -2   5   6     2781.89     2784.72     51.53 o 
  -1   5   6     3333.47     3225.41     58.63 o 
   0   5   6     2200.12     2128.30     41.03 o 
   1   5   6    10031.15    10458.08    177.08 o 
   2   5   6      115.09       62.93     12.43 o 
   3   5   6     3374.59     3442.79     62.78 o 
   4   5   6     5484.17     5877.14     88.92 o 
   5   5   6      221.84      165.53     17.80 o 
   6   5   6      114.42      131.07     10.86 o 
   7   5   6     5271.95     5326.12     82.65 o 
   8   5   6      318.95      302.73     14.27 o 
   9   5   6     3904.14     4031.80     65.40 o 
  10   5   6       22.24       28.59      7.36 o 
  11   5   6        7.81       -2.57      7.11 o 
  12   5   6      165.46      161.17     11.21 o 
  13   5   6        0.27       -7.36      7.36 o 
  14   5   6      150.61      171.78     21.90 o 
  15   5   6       74.52       61.20     13.41 o 
  16   5   6      357.80      305.35     23.83 o 
  17   5   6      122.67       92.84     14.49 o 
  18   5   6        3.85      -11.37     11.37 o 
  19   5   6       89.92       74.71     15.11 o 
  20   5   6       81.29       78.69     15.75 o 
  21   5   6       31.34       14.89     13.77 o 
 -21   6   6      147.29      123.87     19.03 o 
 -20   6   6       16.93       19.13     14.37 o 
 -19   6   6       35.80       29.45     14.70 o 
 -18   6   6      142.71      160.17     24.62 o 
 -17   6   6      108.81      109.98     16.75 o 
 -16   6   6      110.07      123.58     16.69 o 
 -15   6   6       22.96       39.84     13.19 o 
 -14   6   6      497.20      473.37     26.60 o 
 -13   6   6       34.27        6.26     18.16 o 
 -12   6   6     1263.70     1262.40     69.57 o 
 -11   6   6      122.53      139.74     22.79 o 
 -10   6   6      119.66      100.90     20.59 o 
  -9   6   6        1.64       -8.88     13.39 o 
  -8   6   6     3882.50     3873.69    143.74 o 
  -7   6   6      108.34       57.38     10.91 o 
  -6   6   6     1691.69     1649.69     45.80 o 
  -5   6   6      506.29      541.33     33.42 o 
  -4   6   6        9.77       -3.27     22.69 o 
  -3   6   6     1312.76     1140.62     34.97 o 
  -2   6   6        0.83        8.72      5.95 o 
  -1   6   6     1265.05     1000.89     24.14 o 
   0   6   6      116.64       81.41     11.13 o 
   1   6   6     1182.36     1085.43     25.65 o 
   2   6   6     2479.47     2774.78     52.96 o 
   3   6   6     1274.47     1069.39     26.01 o 
   4   6   6     1328.02     1348.42     54.27 o 
   5   6   6      210.18      194.10     13.17 o 
   6   6   6      781.52      774.58     23.17 o 
   7   6   6      837.16      818.42     21.00 o 
   8   6   6     2730.69     2802.34     48.64 o 
   9   6   6     1867.76     1942.07     37.24 o 
  10   6   6      135.44      193.24     12.85 o 
  11   6   6        0.10       28.08      8.16 o 
  12   6   6      386.15      361.65     26.13 o 
  13   6   6       59.50      102.76     11.51 o 
  14   6   6       25.76       23.93     15.86 o 
  15   6   6      298.75      282.46     19.01 o 
  16   6   6      151.35      159.93     16.68 o 
  17   6   6      240.24      228.13     22.37 o 
  18   6   6        1.78       -4.66     12.06 o 
  19   6   6      169.88      149.07     26.89 o 
  20   6   6       17.45      -12.57     20.24 o 
 -20   7   6       33.68       16.60     15.58 o 
 -19   7   6       64.10       79.67     23.86 o 
 -18   7   6        6.19        7.83     19.18 o 
 -17   7   6        5.29       -1.55     12.17 o 
 -16   7   6        5.10        6.47     11.90 o 
 -15   7   6        0.61        1.81     12.33 o 
 -14   7   6       57.79       20.37     13.05 o 
 -13   7   6       81.40       53.43     24.03 o 
 -12   7   6      213.44      236.90     36.73 o 
 -11   7   6       73.93       57.86     24.55 o 
 -10   7   6     1761.71     1845.10     73.93 o 
  -9   7   6     1018.49     1070.98     72.53 o 
  -8   7   6       85.68       53.86     12.28 o 
  -7   7   6     2355.15     2243.86     59.26 o 
  -6   7   6      174.26      197.38     25.75 o 
  -5   7   6      139.22       77.12     46.95 o 
  -4   7   6      541.36      536.36     82.48 o 
  -3   7   6      255.10      142.88     30.83 o 
  -2   7   6      140.47       58.55     19.52 o 
  -1   7   6        1.53        1.44     13.30 o 
   0   7   6      323.85      232.44     28.43 o 
   1   7   6        4.14      -10.59     10.59 o 
   2   7   6      406.98      455.16     23.26 o 
   3   7   6      303.27      343.36     17.98 o 
   4   7   6     1606.26     1741.30     38.58 o 
   5   7   6     2761.87     2804.98     56.07 o 
   6   7   6      311.14      225.08     19.49 o 
   7   7   6      360.02      366.09     20.40 o 
   8   7   6      432.92      333.32     18.32 o 
   9   7   6        1.95       18.69      7.86 o 
  10   7   6      173.82      187.51     13.16 o 
  11   7   6      302.55      335.22     15.82 o 
  12   7   6        0.01       -2.89      8.01 o 
  13   7   6       59.03       27.46     12.48 o 
  14   7   6        0.34       -5.77      8.97 o 
  15   7   6      131.56      122.18     12.63 o 
  16   7   6      148.52       87.15     22.92 o 
  17   7   6       29.93       19.86     19.86 o 
  18   7   6      134.53      129.05     26.70 o 
  19   7   6       42.05       55.36     24.43 o 
 -19   8   6        6.05       -4.76     20.37 o 
 -18   8   6       85.53       83.59     21.40 o 
 -17   8   6       17.20       11.07     13.96 o 
 -16   8   6        0.86      -11.58     11.58 o 
 -15   8   6        5.46        1.77     12.22 o 
 -14   8   6      394.58      419.04     26.49 o 
 -13   8   6        2.55       19.05     12.77 o 
 -12   8   6      287.81      285.80     23.54 o 
 -11   8   6       64.69      123.05     22.16 o 
 -10   8   6      489.54      427.23     29.62 o 
  -9   8   6       89.25       99.25     30.40 o 
  -8   8   6      522.88      454.40     30.12 o 
  -7   8   6       40.94       12.11     11.67 o 
  -6   8   6       13.32      -12.78     26.82 o 
  -5   8   6       36.05       36.24     12.96 o 
  -4   8   6      591.11      645.64     36.38 o 
  -3   8   6       46.92       70.73     58.34 o 
  -2   8   6        1.44      -10.42     10.42 o 
  -1   8   6      366.43      308.04     65.73 o 
   0   8   6      207.59      173.01     16.61 o 
   1   8   6       69.35       32.63     22.32 o 
   2   8   6      128.41       81.97     12.90 o 
   3   8   6       13.69       -9.46     23.59 o 
   4   8   6      244.95      280.59     45.82 o 
   5   8   6       18.75       52.00     10.81 o 
   6   8   6     1428.90     1480.76     37.06 o 
   7   8   6       31.44       52.61      9.64 o 
   8   8   6      353.39      395.64     22.40 o 
   9   8   6       55.71       47.72      8.74 o 
  10   8   6        9.45       -7.21      7.21 o 
  11   8   6      403.69      347.03     19.21 o 
  12   8   6      216.77      209.20     18.86 o 
  13   8   6       31.79       22.43     12.73 o 
  14   8   6      127.32      126.98     16.57 o 
  15   8   6      163.51      164.97     18.23 o 
  16   8   6       44.30       37.05     13.81 o 
  17   8   6        0.42       -9.96     17.33 o 
 -17   9   6      191.23      165.16     29.10 o 
 -16   9   6      331.30      365.53     27.67 o 
 -15   9   6       47.45       47.59     15.46 o 
 -14   9   6      300.22      321.54     26.32 o 
 -13   9   6      671.89      734.26     34.88 o 
 -12   9   6       87.35      139.97     18.54 o 
 -11   9   6      355.45      430.42     28.35 o 
 -10   9   6      448.92      550.59     30.13 o 
  -9   9   6       21.53       67.54     20.75 o 
  -8   9   6      505.96      508.64     28.28 o 
  -7   9   6      235.50      158.57     24.13 o 
  -6   9   6        0.45      -10.46     12.07 o 
  -5   9   6      263.05      319.36     26.09 o 
  -4   9   6      743.03      745.26     65.76 o 
  -3   9   6     1113.03     1050.10     46.15 o 
  -2   9   6        0.72        9.65     16.07 o 
  -1   9   6       11.45       30.19     17.02 o 
   0   9   6      559.00      515.38     27.69 o 
   1   9   6        6.18        7.57     11.24 o 
   2   9   6       14.56      -10.00     12.59 o 
   3   9   6       80.24       54.66     20.32 o 
   4   9   6      238.31      226.08     21.09 o 
   5   9   6       73.14       67.10     25.49 o 
   6   9   6      312.32      324.41     18.75 o 
   7   9   6      117.18      120.82     12.78 o 
   8   9   6      202.15      202.58     25.15 o 
   9   9   6      312.50      348.94     24.25 o 
  10   9   6      186.20      212.99     28.11 o 
  11   9   6       12.07        0.36     13.95 o 
  12   9   6      883.88      957.93     38.70 o 
  13   9   6       59.68       65.00     15.73 o 
  14   9   6      656.57      670.03     40.53 o 
  15   9   6      391.76      431.62     28.67 o 
 -15  10   6      314.89      406.58     29.33 o 
 -14  10   6      203.72      210.43     21.86 o 
 -13  10   6        1.68       -7.45     14.01 o 
 -12  10   6      383.54      503.24     43.37 o 
 -11  10   6      448.27      527.03     70.26 o 
 -10  10   6       48.97       72.62     43.52 o 
  -9  10   6      899.90      992.73     41.02 o 
  -8  10   6      773.20      844.72     37.53 o 
  -7  10   6      654.20      674.44     33.36 o 
  -6  10   6      512.55      549.54     31.61 o 
  -5  10   6      342.10      340.55     27.02 o 
  -4  10   6       14.54       27.16     14.64 o 
  -3  10   6       97.44       86.02     16.38 o 
  -2  10   6       62.67       51.78     28.51 o 
  -1  10   6        0.79        9.17     16.91 o 
   0  10   6      218.92      187.37     18.86 o 
   1  10   6       13.08       -4.06     11.10 o 
   2  10   6      172.88      155.63     15.95 o 
   3  10   6      293.20      275.91     33.35 o 
   4  10   6      198.94      175.43     21.08 o 
   5  10   6      293.77      268.02     22.39 o 
   6  10   6       59.69       64.33     16.08 o 
   7  10   6      205.36      222.88     21.84 o 
   8  10   6      170.67      161.99     24.83 o 
   9  10   6       18.03       14.53     19.28 o 
  10  10   6      145.24      155.51     26.34 o 
  11  10   6      693.10      774.90     49.98 o 
  12  10   6       11.45       16.57     20.51 o 
  13  10   6      486.61      546.51     44.70 o 
 -12  11   6      139.37      133.36     19.84 o 
 -11  11   6        1.19        1.53     23.61 o 
 -10  11   6      475.76      496.17     31.33 o 
  -9  11   6       44.67       60.49     16.40 o 
  -8  11   6        1.21       -7.48     17.52 o 
  -7  11   6      531.01      549.37     30.82 o 
  -6  11   6       12.20       17.32     14.06 o 
  -5  11   6     1206.70     1301.41     47.24 o 
  -4  11   6      182.94      233.97     27.32 o 
  -3  11   6      145.68      141.13     19.26 o 
  -2  11   6      541.17      608.41     33.42 o 
  -1  11   6      130.39      110.88     18.00 o 
   0  11   6      543.92      488.76     29.81 o 
   1  11   6     1330.68     1331.70     45.82 o 
   2  11   6        0.20      -17.38     17.38 o 
   3  11   6      153.33      116.61     24.72 o 
   4  11   6      814.04      845.66     55.32 o 
   5  11   6      170.51      123.86     29.96 o 
   6  11   6      629.87      707.37     35.33 o 
   7  11   6      577.70      542.95     47.01 o 
   8  11   6       17.14      -10.73     20.44 o 
   9  11   6      701.38      744.35     50.94 o 
  10  11   6      287.94      255.93     35.48 o 
  -7  12   6        2.46        2.36     13.79 o 
  -6  12   6      452.20      442.77     30.04 o 
  -5  12   6      176.79      265.10     42.64 o 
  -4  12   6      526.27      653.25     55.97 o 
  -3  12   6      488.09      508.05     46.26 o 
  -2  12   6        8.17      -21.59     21.59 o 
  -1  12   6      730.82      895.12     57.39 o 
   0  12   6      892.44      819.54     54.54 o 
   1  12   6      175.05      165.63     30.24 o 
   2  12   6      602.46      567.51     34.25 o 
   3  12   6      420.99      437.08     47.27 o 
   4  12   6      110.31       72.29     29.77 o 
   5  12   6     1216.93     1372.72     76.19 o 
   6  12   6      239.05      273.08     38.44 o 
 -24   1   7       62.77       55.80     23.12 o 
 -23   1   7       10.82        4.32     20.20 o 
 -22   1   7       11.36       14.56     20.10 o 
 -21   1   7      177.60      241.05     18.79 o 
 -20   1   7      214.40      239.53     24.16 o 
 -19   1   7      366.66      353.33     16.16 o 
 -18   1   7      686.31      750.41     21.63 o 
 -17   1   7       87.45       74.12      9.13 o 
 -16   1   7      687.22      778.98     23.74 o 
 -15   1   7      793.16      796.49     23.78 o 
 -14   1   7       24.51       19.74      6.81 o 
 -13   1   7      122.44      107.40      8.78 o 
 -12   1   7     1112.71     1142.10     23.24 o 
 -11   1   7     2731.32     2879.19     47.00 o 
 -10   1   7     1649.08     1789.57     40.73 o 
  -9   1   7     3269.64     3261.49     51.19 o 
  -8   1   7      891.60      945.92     18.31 o 
  -7   1   7       46.21       14.38      4.17 o 
  -6   1   7      202.06      183.43      7.32 o 
  -5   1   7       27.66       17.38      3.03 o 
  -4   1   7     7851.96     7527.61     97.81 o 
  -3   1   7      485.08      389.84      7.67 o 
  -2   1   7    54536.28    57581.78    671.86 o 
  -1   1   7     4687.53     4563.04     54.93 o 
   0   1   7     2900.66     2807.35     37.78 o 
   1   1   7      206.37      244.19      5.59 o 
   2   1   7       23.68       30.60      2.88 o 
   3   1   7      185.57      151.33     12.16 o 
   4   1   7      500.73      474.91     11.45 o 
   5   1   7        4.25        1.48      4.26 o 
   6   1   7      498.52      464.10     10.54 o 
   7   1   7      267.30      361.71     14.73 o 
   8   1   7      154.99       92.17      9.49 o 
   9   1   7      909.57      850.04     25.59 o 
  10   1   7      236.25      124.39     15.20 o 
  11   1   7      759.02      668.61     21.21 o 
  12   1   7     3463.25     3114.18    133.08 o 
  13   1   7     4598.16     4453.77     83.77 o 
  14   1   7      254.01      259.04     20.49 o 
  15   1   7      942.63      891.68     33.66 o 
  16   1   7      309.75      306.15     33.39 o 
  17   1   7        6.27       25.03     12.73 o 
  18   1   7       24.92       28.08     13.10 o 
  19   1   7       44.86       44.08     13.76 o 
  20   1   7       27.63        7.75     12.27 o 
  21   1   7        4.40       -3.79     11.94 o 
  22   1   7       50.02       27.40     13.65 o 
 -24   2   7       76.89       78.43     23.61 o 
 -23   2   7        6.18      -18.41     18.41 o 
 -22   2   7      305.20      297.13     36.50 o 
 -21   2   7      193.60      192.57     19.67 o 
 -20   2   7      160.03      143.87     16.37 o 
 -19   2   7     1001.16     1058.19     30.31 o 
 -18   2   7       27.99       22.21      8.86 o 
 -17   2   7      506.70      524.59     18.12 o 
 -16   2   7      589.85      625.65     19.39 o 
 -15   2   7        8.91        0.40      6.46 o 
 -14   2   7      434.10      492.52     20.72 o 
 -13   2   7      533.08      536.82     16.05 o 
 -12   2   7       67.05       69.11     12.45 o 
 -11   2   7     1886.33     1913.78     33.52 o 
 -10   2   7     1635.93     1576.98     28.24 o 
  -9   2   7      245.56      286.41     16.21 o 
  -8   2   7       14.18       32.77      8.32 o 
  -7   2   7     1172.68     1048.93     25.60 o 
  -6   2   7      547.11      423.25     22.84 o 
  -5   2   7      790.97      721.62     23.10 o 
  -4   2   7      251.44      245.26     13.29 o 
  -3   2   7     8187.84     8506.22    351.48 o 
  -2   2   7       13.52       27.31      3.99 o 
  -1   2   7    12662.53    13837.58    257.02 o 
   0   2   7       20.99       18.62      2.84 o 
   1   2   7     3263.72     3117.47     51.98 o 
   2   2   7      665.00      804.01     14.95 o 
   3   2   7      685.14      670.54     13.26 o 
   4   2   7      807.67      654.39     16.45 o 
   5   2   7      362.73      324.27     22.59 o 
   6   2   7    11829.67    12648.85    213.62 o 
   7   2   7     1801.61     1916.11     32.71 o 
   8   2   7     3257.87     3184.10     51.00 o 
   9   2   7     1686.12     1602.26     29.34 o 
  10   2   7        3.25       27.53      5.80 o 
  11   2   7     2058.60     1992.95     35.64 o 
  12   2   7      356.16      275.46     27.02 o 
  13   2   7      780.21      770.78     24.33 o 
  14   2   7     2653.53     2722.45     56.40 o 
  15   2   7     1348.55     1231.96     33.04 o 
  16   2   7      399.36      510.98     28.35 o 
  17   2   7      571.12      576.08     30.38 o 
  18   2   7       74.82       70.61     14.61 o 
  19   2   7      410.75      360.78     25.77 o 
  20   2   7       33.72       28.07     12.98 o 
  21   2   7       76.50       49.78     14.16 o 
  22   2   7      281.57      303.91     25.25 o 
 -23   3   7      338.02      394.12     39.95 o 
 -22   3   7       70.49       73.56     15.64 o 
 -21   3   7     1227.67     1292.42     45.53 o 
 -20   3   7     1608.18     1639.72     51.51 o 
 -19   3   7       72.47       63.40     13.80 o 
 -18   3   7     1281.29     1266.16     33.62 o 
 -17   3   7     1435.70     1461.88     36.41 o 
 -16   3   7      194.37      158.23     13.01 o 
 -15   3   7      517.36      502.26     30.30 o 
 -14   3   7       73.02       55.25     13.42 o 
 -13   3   7      243.63      266.29     12.51 o 
 -12   3   7      201.48      165.95     10.10 o 
 -11   3   7     1283.72     1231.57     24.26 o 
 -10   3   7      521.14      515.83     19.04 o 
  -9   3   7      160.70      110.59      8.22 o 
  -8   3   7       57.15       36.80      5.26 o 
  -7   3   7       16.41       24.48     10.00 o 
  -6   3   7      687.69      517.79     15.96 o 
  -5   3   7        2.14        4.50      4.16 o 
  -4   3   7    12743.84    13129.36    676.98 o 
  -3   3   7      519.32      393.60     12.55 o 
  -2   3   7    13560.84    13666.60    227.36 o 
   0   3   7     4422.93     4686.20     80.73 o 
   1   3   7     1516.46     1706.81     35.42 o 
   2   3   7     5671.61     5219.24     77.77 o 
   3   3   7     7769.02     7126.82    104.91 o 
   4   3   7     4898.60     4883.16     73.39 o 
   5   3   7    29759.98    30594.38    437.97 o 
   6   3   7     1838.02     1930.68     68.27 o 
   7   3   7    11802.56    11775.43    200.33 o 
   8   3   7     8460.73     9180.52    136.20 o 
   9   3   7      179.61      152.50     10.69 o 
  10   3   7     1029.99     1025.34     22.53 o 
  11   3   7      124.91      146.63      9.14 o 
  12   3   7      536.90      492.09     16.37 o 
  13   3   7      682.19      723.52     23.59 o 
  14   3   7      238.67      265.64     16.72 o 
  15   3   7     1412.42     1531.67     38.23 o 
  16   3   7     1756.65     1710.50     55.14 o 
  17   3   7      309.97      359.14     26.94 o 
  18   3   7      707.78      700.75     32.22 o 
  19   3   7       56.53       14.59     12.58 o 
  20   3   7      142.47      164.30     17.91 o 
  21   3   7      553.68      481.80     32.06 o 
  22   3   7        2.87      -12.15     12.15 o 
 -23   4   7       19.06       10.47     13.86 o 
 -22   4   7      824.72      887.37     49.62 o 
 -21   4   7      801.75      884.06     38.12 o 
 -20   4   7      469.58      451.00     28.69 o 
 -19   4   7     3280.71     3483.72     89.14 o 
 -18   4   7       99.98       69.28     16.76 o 
 -17   4   7     1004.03     1045.53     30.25 o 
 -16   4   7      988.80      988.49     28.81 o 
 -15   4   7      590.88      560.12     21.61 o 
 -14   4   7        6.55        6.19      7.66 o 
 -13   4   7        4.90       -3.80     12.21 o 
 -12   4   7       41.05       23.81      7.78 o 
 -11   4   7     1810.58     1817.58     39.21 o 
 -10   4   7      297.13      324.63     14.86 o 
  -9   4   7      831.94      868.35     23.07 o 
  -8   4   7     1677.51     1701.13     35.93 o 
  -7   4   7      240.54      219.92     12.09 o 
  -6   4   7      431.12      426.43     14.90 o 
  -5   4   7     6233.99     6361.14    110.39 o 
  -4   4   7       81.56       61.21      6.30 o 
  -3   4   7     1394.72     1261.95     46.70 o 
  -2   4   7     5846.77     5726.16    200.33 o 
  -1   4   7        9.25       -2.66      3.72 o 
   0   4   7     8358.35     8404.26    142.44 o 
   1   4   7     6217.62     6000.62    103.28 o 
   2   4   7      618.30      634.12     20.75 o 
   3   4   7     8385.99     8172.05    120.55 o 
   4   4   7    11014.67    11163.99    162.94 o 
   5   4   7      639.48      668.05     23.25 o 
   6   4   7    11463.27    11386.98    166.34 o 
   7   4   7     4127.18     4190.96     76.83 o 
   8   4   7      718.77      704.89     25.50 o 
   9   4   7      522.67      545.84     16.09 o 
  10   4   7     1290.14     1109.47     24.31 o 
  11   4   7      793.53      761.88     22.10 o 
  12   4   7     2100.01     2119.79     39.22 o 
  13   4   7      253.56      199.17     12.33 o 
  14   4   7     2873.21     2788.54    143.42 o 
  15   4   7      319.13      335.94     18.59 o 
  16   4   7      988.12      944.53     36.35 o 
  17   4   7      416.39      350.52     24.37 o 
  18   4   7        7.28      -10.78     10.78 o 
  19   4   7      192.96      204.71     21.72 o 
  20   4   7      857.29      814.81     36.10 o 
  21   4   7       55.64       68.05     15.51 o 
 -22   5   7       60.66       78.39     16.94 o 
 -21   5   7      396.73      350.61     27.13 o 
 -20   5   7     1341.35     1482.43     50.37 o 
 -19   5   7      175.15      185.26     35.56 o 
 -18   5   7     4391.56     4865.98    117.10 o 
 -17   5   7        6.31       13.99      9.56 o 
 -16   5   7     1757.96     1944.93     45.27 o 
 -15   5   7      341.41      334.74     17.72 o 
 -14   5   7      379.11      353.85     18.11 o 
 -13   5   7      155.57      142.92     12.21 o 
 -12   5   7     6753.74     6913.72    168.47 o 
 -11   5   7     1413.18     1441.86     34.49 o 
 -10   5   7     4584.35     4463.14     82.76 o 
  -9   5   7     2647.42     2658.77     53.13 o 
  -8   5   7        2.68       12.04     13.60 o 
  -7   5   7     2910.58     2684.04     65.00 o 
  -6   5   7     2935.27     3057.96     71.89 o 
  -5   5   7      150.30      129.06     19.27 o 
  -4   5   7      833.77      833.69     27.51 o 
  -3   5   7     6343.90     6740.37    302.00 o 
  -2   5   7       77.55       71.10      9.26 o 
  -1   5   7     3328.97     3362.19     73.51 o 
   0   5   7     7968.52     7938.18    135.87 o 
   1   5   7      183.58      256.42     31.11 o 
   2   5   7     3130.86     3056.42     56.34 o 
   3   5   7      784.02      833.20     20.84 o 
   4   5   7     3602.12     3535.16     62.86 o 
   5   5   7     4083.97     3964.86     62.44 o 
   6   5   7       55.21       51.02     13.07 o 
   7   5   7     1544.21     1454.12     33.29 o 
   8   5   7      985.15     1040.86     23.45 o 
   9   5   7       33.29       50.22      8.45 o 
  10   5   7     2579.06     2671.90     70.99 o 
  11   5   7     1379.45     1220.19     27.18 o 
  12   5   7     1161.35     1236.02     27.77 o 
  13   5   7     5715.83     5755.96     91.57 o 
  14   5   7       54.30       60.85      8.94 o 
  15   5   7     3369.35     3434.65     86.85 o 
  16   5   7      334.54      291.11     32.55 o 
  17   5   7        4.48       -3.25     11.20 o 
  18   5   7      293.40      203.96     27.09 o 
  19   5   7      798.34      779.63     35.39 o 
  20   5   7       29.02       14.26     13.54 o 
 -21   6   7      419.06      438.32     30.02 o 
 -20   6   7       98.67       67.18     16.29 o 
 -19   6   7     1130.91     1200.10     44.54 o 
 -18   6   7        0.67        7.21     12.73 o 
 -17   6   7     3345.55     3505.75     90.28 o 
 -16   6   7      937.51     1050.95     31.45 o 
 -15   6   7      415.97      365.72     19.20 o 
 -14   6   7      585.61      617.33     22.90 o 
 -13   6   7     3084.35     3283.27     66.26 o 
 -12   6   7      408.32      399.58     24.92 o 
 -11   6   7     9713.01    10396.30    223.28 o 
 -10   6   7     1524.45     1572.76     57.27 o 
  -9   6   7      620.76      612.59     27.12 o 
  -8   6   7     1217.03     1182.84     44.33 o 
  -7   6   7     2335.31     2288.04     58.97 o 
  -6   6   7      235.73      246.66     26.23 o 
  -5   6   7     5411.44     5546.49    162.12 o 
  -4   6   7     6749.63     6921.90    149.86 o 
  -3   6   7      370.87      305.05     33.01 o 
  -2   6   7     3190.81     3305.99     77.10 o 
  -1   6   7        1.25        8.69     10.43 o 
   0   6   7       96.15       51.70      6.85 o 
   1   6   7      869.47      855.10     22.04 o 
   2   6   7     3230.14     3323.73     61.97 o 
   3   6   7     3288.46     3360.02     62.80 o 
   4   6   7     4158.01     4225.53     77.05 o 
   5   6   7     3912.30     4140.50     66.15 o 
   6   6   7     4779.29     4879.02     76.70 o 
   7   6   7      543.89      553.98     33.18 o 
   8   6   7     2384.50     2394.97     43.51 o 
   9   6   7     3451.58     3710.37     62.13 o 
  10   6   7      275.77      251.20     14.51 o 
  11   6   7     2454.81     2586.53     47.00 o 
  12   6   7     3582.17     3722.82     63.38 o 
  13   6   7      154.40      177.96     13.12 o 
  14   6   7     4542.89     4725.33     90.95 o 
  15   6   7      439.12      427.29     27.08 o 
  16   6   7      313.73      290.77     24.43 o 
  17   6   7      888.88      835.61     35.56 o 
  18   6   7      573.70      584.94     31.19 o 
  19   6   7      249.98      191.08     19.65 o 
 -20   7   7      871.87      812.81     37.98 o 
 -19   7   7       89.21       69.06     20.02 o 
 -18   7   7     1014.24      999.79     40.59 o 
 -17   7   7      837.45      861.15     36.86 o 
 -16   7   7      117.18       85.25     15.68 o 
 -15   7   7      672.83      712.51     32.62 o 
 -14   7   7      872.42      899.94     37.64 o 
 -13   7   7      176.50      154.07     16.94 o 
 -12   7   7     2912.50     2939.07     76.38 o 
 -11   7   7        0.46       -8.96     10.78 o 
 -10   7   7     2045.34     1939.49     55.50 o 
  -9   7   7     1420.14     1414.43     61.69 o 
  -8   7   7       23.88       31.69     20.53 o 
  -7   7   7     1204.17     1131.60     52.68 o 
  -6   7   7     5014.92     5295.31    120.54 o 
  -5   7   7      865.15      787.25     30.85 o 
  -4   7   7     5138.91     4528.52    176.38 o 
  -3   7   7     3004.00     2855.23     70.58 o 
  -2   7   7     3560.55     3527.88     92.75 o 
  -1   7   7     5722.34     5857.12    129.49 o 
   0   7   7     1731.98     1588.45     44.49 o 
   1   7   7        6.35      -11.13     19.19 o 
   2   7   7     3824.18     3924.81     90.31 o 
   3   7   7     1910.30     1935.67     41.20 o 
   4   7   7     5031.11     5394.27     97.50 o 
   5   7   7     8322.72     8750.59    160.81 o 
   6   7   7      103.02      146.89     27.42 o 
   7   7   7     5681.19     6086.93     96.01 o 
   8   7   7      697.39      666.98     36.83 o 
   9   7   7      317.69      288.05     15.04 o 
  10   7   7     2010.25     2004.88     39.17 o 
  11   7   7     1416.67     1423.95     31.21 o 
  12   7   7       94.07       76.16      9.58 o 
  13   7   7     2031.14     2168.69     61.11 o 
  14   7   7      197.08      206.59     20.05 o 
  15   7   7      951.52      959.11     30.65 o 
  16   7   7      537.08      589.85     30.87 o 
  17   7   7        3.14       -6.08     17.36 o 
  18   7   7      389.38      397.90     41.01 o 
 -19   8   7     1351.76     1308.47     49.00 o 
 -18   8   7      414.07      448.54     29.76 o 
 -17   8   7      561.32      535.34     30.78 o 
 -16   8   7      428.09      383.55     26.57 o 
 -15   8   7      724.00      731.98     34.14 o 
 -14   8   7        8.81       24.94     12.97 o 
 -13   8   7     1211.17     1242.59     53.47 o 
 -12   8   7       81.92       73.41     27.41 o 
 -11   8   7     1419.11     1312.38     44.49 o 
 -10   8   7     1075.33     1042.80     38.73 o 
  -9   8   7      661.07      622.70     29.72 o 
  -8   8   7     1057.51     1030.58     48.29 o 
  -7   8   7      219.76      192.50     18.70 o 
  -6   8   7      232.77      210.62     21.17 o 
  -5   8   7     3596.84     3635.44     88.68 o 
  -4   8   7      865.11      795.50     32.41 o 
  -3   8   7     4502.80     4793.82    110.81 o 
  -2   8   7     2251.36     2276.62     63.89 o 
  -1   8   7      930.03      935.60     50.21 o 
   0   8   7     3594.03     3611.38     86.34 o 
   1   8   7     3535.62     3509.20     84.17 o 
   2   8   7      547.57      533.19     26.07 o 
   3   8   7     3233.38     3123.47     76.43 o 
   4   8   7     3042.84     3085.53    117.35 o 
   5   8   7      713.32      738.52     39.93 o 
   6   8   7     6918.26     7394.37    133.17 o 
   7   8   7        7.37        1.23     10.32 o 
   8   8   7      390.43      440.31     17.34 o 
   9   8   7     1642.03     1697.41     35.43 o 
  10   8   7     1139.25     1139.08     27.77 o 
  11   8   7      246.80      284.20     15.84 o 
  12   8   7     1872.58     1873.28     44.92 o 
  13   8   7        4.96       18.85     10.08 o 
  14   8   7     1143.31     1145.14     58.66 o 
  15   8   7        8.23       -8.39     11.67 o 
  16   8   7      368.68      384.52     38.72 o 
  17   8   7      233.94      249.34     35.69 o 
 -17   9   7      462.84      430.30     29.54 o 
 -16   9   7       11.25       10.63     14.01 o 
 -15   9   7      278.85      245.44     24.16 o 
 -14   9   7      814.61      881.82     42.18 o 
 -13   9   7      227.67      261.44     31.22 o 
 -12   9   7     1888.93     2001.56     76.37 o 
 -11   9   7      845.07      879.80     46.92 o 
 -10   9   7     1461.66     1443.32     67.89 o 
  -9   9   7     2905.94     2976.51     87.52 o 
  -8   9   7       46.60       38.19     14.39 o 
  -7   9   7      309.07      331.07     24.87 o 
  -6   9   7     1966.98     1895.24     56.05 o 
  -5   9   7      124.97      104.68     16.15 o 
  -4   9   7     3106.75     3157.87     80.76 o 
  -3   9   7      535.70      454.70     81.60 o 
  -2   9   7      343.27      209.31     27.58 o 
  -1   9   7     2289.59     2395.68     64.58 o 
   0   9   7      801.96      770.10     61.19 o 
   1   9   7     2360.39     2526.67     66.15 o 
   2   9   7     1581.20     1549.22     46.46 o 
   3   9   7      105.31       53.90     12.90 o 
   4   9   7      884.59      870.80     75.15 o 
   5   9   7      950.10      872.65     47.22 o 
   6   9   7      226.44      220.63     16.94 o 
   7   9   7     1159.23     1131.97     32.52 o 
   8   9   7       73.62       76.66     11.80 o 
   9   9   7        6.86        2.64      9.51 o 
  10   9   7      427.29      515.59     28.26 o 
  11   9   7      984.64      934.47     67.04 o 
  12   9   7      177.83      279.04     24.28 o 
  13   9   7     1387.57     1431.22     48.72 o 
  14   9   7        0.62        1.38     12.99 o 
  15   9   7      562.86      574.80     31.23 o 
 -15  10   7      107.54      163.76     28.46 o 
 -14  10   7      529.28      611.98     33.74 o 
 -13  10   7      662.56      705.75     48.55 o 
 -12  10   7      126.49      107.34     43.67 o 
 -11  10   7     1799.81     1832.94     59.05 o 
 -10  10   7     1594.67     1617.02     54.66 o 
  -9  10   7      492.72      580.91     32.95 o 
  -8  10   7     1032.27     1075.74     42.62 o 
  -7  10   7      705.97      629.15     32.60 o 
  -6  10   7        1.70       -3.32     13.46 o 
  -5  10   7     2596.41     2537.82    114.88 o 
  -4  10   7      554.81      574.93     36.06 o 
  -3  10   7      772.23      750.45     34.13 o 
  -2  10   7     1726.65     1743.68     60.62 o 
  -1  10   7      159.44      138.28     41.59 o 
   0  10   7      691.05      693.90     44.07 o 
   1  10   7      167.27      143.60     16.25 o 
   2  10   7        8.22       -8.90     10.62 o 
   3  10   7      334.24      332.00     22.22 o 
   4  10   7       39.33       31.08     16.31 o 
   5  10   7      317.21      343.59     24.65 o 
   6  10   7      724.18      683.08     26.00 o 
   7  10   7      288.58      333.41     25.03 o 
   8  10   7      788.58      729.37     33.78 o 
   9  10   7       35.19       36.52     20.85 o 
  10  10   7        7.21       -5.57     17.61 o 
  11  10   7      264.66      283.65     34.13 o 
  12  10   7      687.09      693.86     47.93 o 
  13  10   7        4.62       26.85     21.33 o 
 -12  11   7      599.13      571.88     33.29 o 
 -11  11   7       67.19       65.62     26.92 o 
 -10  11   7      541.31      577.48     33.01 o 
  -9  11   7      323.12      299.18     26.20 o 
  -8  11   7       24.94        4.71     13.47 o 
  -7  11   7      148.90      120.59     18.09 o 
  -6  11   7      422.17      485.40     30.41 o 
  -5  11   7       44.03       44.67     15.65 o 
  -4  11   7     1186.34     1341.78     63.04 o 
  -3  11   7      795.02      818.64     37.34 o 
  -2  11   7      906.83     1015.38     59.42 o 
  -1  11   7      520.74      450.56     39.82 o 
   0  11   7       17.42       -0.30     13.97 o 
   1  11   7        0.91      -10.75     12.51 o 
   2  11   7      120.35       76.36     15.55 o 
   4  11   7      162.36      125.53     29.74 o 
   5  11   7      474.18      537.76     52.38 o 
   6  11   7      117.05      121.10     20.94 o 
   7  11   7      774.49      815.69     37.85 o 
   8  11   7       89.52       56.32     24.20 o 
   9  11   7       45.63       56.11     23.67 o 
  10  11   7       41.90       41.57     22.02 o 
  -7  12   7        4.23       -5.12     13.55 o 
  -6  12   7       62.41       50.99     16.40 o 
  -5  12   7      201.37      250.46     49.92 o 
  -4  12   7       18.24       15.92     27.24 o 
  -3  12   7      938.68     1155.29     82.43 o 
  -2  12   7      319.65      312.82     40.41 o 
  -1  12   7      253.52      303.84     40.64 o 
   0  12   7      575.22      550.81     47.12 o 
   1  12   7       11.99      -20.14     20.14 o 
   3  12   7      252.53      225.94     36.89 o 
   4  12   7      205.55      131.28     32.49 o 
   5  12   7      138.42      145.93     22.54 o 
 -22   0   8      686.08      763.52     48.84 o 
 -21   0   8     3848.66     4272.71    103.06 o 
 -20   0   8        6.81       12.38     11.88 o 
 -19   0   8      331.75      355.27     22.53 o 
 -18   0   8     2584.42     2674.39     68.43 o 
 -17   0   8     1740.24     1742.07     49.30 o 
 -16   0   8     1254.62     1143.26     36.83 o 
 -15   0   8     3819.45     3924.44    312.74 o 
 -14   0   8      860.58      847.04     28.79 o 
 -13   0   8      114.63      130.80     12.48 o 
 -12   0   8      468.57      424.72     18.35 o 
 -11   0   8      319.72      276.72     14.77 o 
 -10   0   8     6417.60     6942.44    146.71 o 
  -9   0   8     3208.98     3378.32     74.85 o 
  -8   0   8      350.83      228.78     12.09 o 
  -7   0   8       11.14       36.95      5.97 o 
  -6   0   8     3234.15     3516.44     76.05 o 
  -4   0   8       40.58       54.82      4.08 o 
  -3   0   8      175.24      127.04      6.34 o 
  -2   0   8    15298.01    15838.91    261.68 o 
  -1   0   8    25197.08    23941.31    393.74 o 
   1   0   8    34519.18    34774.42    573.04 o 
   2   0   8    22601.39    24085.52    396.34 o 
   3   0   8     4341.98     4028.16     86.76 o 
   4   0   8    22969.31    23480.69    477.25 o 
   5   0   8     3654.07     3387.12     74.76 o 
   6   0   8      184.00      184.38      7.68 o 
   7   0   8    27816.80    27948.96    568.08 o 
   8   0   8    13249.41    13782.29    398.18 o 
   9   0   8    13756.16    13551.67    281.26 o 
  10   0   8    17336.43    17988.31    370.83 o 
  12   0   8     3006.83     3107.43    107.03 o 
  13   0   8      374.74      472.47     33.73 o 
  14   0   8     1325.32     1214.47     55.36 o 
  15   0   8     1000.15     1007.31     50.70 o 
  16   0   8     1393.53     1475.47     65.77 o 
  17   0   8      709.65      720.35     44.59 o 
  18   0   8      920.73      880.41     50.60 o 
  19   0   8       35.02       19.58     18.08 o 
  20   0   8      848.16      828.79     51.61 o 
  21   0   8       40.60       39.98     20.06 o 
  22   0   8       51.88       62.83     22.17 o 
 -24   1   8      308.55      377.65     39.14 o 
 -23   1   8      738.28      728.26     49.46 o 
 -22   1   8      917.71      919.25     37.07 o 
 -21   1   8      153.62      123.08     16.30 o 
 -20   1   8     1474.89     1603.20     34.42 o 
 -19   1   8      590.55      656.92     20.33 o 
 -18   1   8       58.68       54.20      8.32 o 
 -17   1   8     2582.96     2647.49     47.52 o 
 -16   1   8     4304.92     4649.40     75.15 o 
 -15   1   8      906.44      906.70     27.06 o 
 -14   1   8     1587.17     1798.39     33.60 o 
 -13   1   8       38.47       35.87      5.94 o 
 -12   1   8      842.34      868.54     19.44 o 
 -11   1   8     1387.84     1419.54     26.65 o 
 -10   1   8     1235.73     1174.41     22.63 o 
  -9   1   8      639.32      607.02     14.24 o 
  -8   1   8     9853.29     9940.72    145.23 o 
  -7   1   8     2835.93     3045.56     47.64 o 
  -6   1   8     5142.23     4595.84     69.11 o 
  -5   1   8     4933.11     4716.58     70.05 o 
  -4   1   8      305.44      302.74     14.13 o 
  -3   1   8     9555.45     9626.98    126.10 o 
  -2   1   8     9600.90     9799.36    117.82 o 
  -1   1   8    14572.09    14771.28    172.64 o 
   0   1   8    29089.47    28582.90    332.36 o 
   1   1   8     9226.99     9204.12    111.39 o 
   2   1   8    11995.41    11668.83    193.69 o 
   3   1   8    16437.80    16439.84    234.92 o 
   4   1   8      566.83      470.59     11.93 o 
   5   1   8     8380.24     7978.25    117.96 o 
   6   1   8    12985.27    13531.43    197.08 o 
   7   1   8       90.59      135.30     13.06 o 
   8   1   8    17613.89    17738.27    228.89 o 
   9   1   8    11506.23    12426.46    181.65 o 
  10   1   8     3426.61     3344.67     64.03 o 
  11   1   8     4573.34     4846.98     89.06 o 
  12   1   8        1.13       21.57      8.05 o 
  13   1   8     3216.92     3160.32     63.20 o 
  14   1   8     1984.81     2022.02     45.12 o 
  15   1   8       16.26       23.71     12.90 o 
  16   1   8     1317.96     1321.48     43.67 o 
  17   1   8     2375.01     2315.78     64.45 o 
  18   1   8      247.94      240.95     34.37 o 
  19   1   8     1334.64     1253.32     44.05 o 
  20   1   8        7.98       -6.76     11.96 o 
  21   1   8       26.76       10.19     13.26 o 
  22   1   8      221.00      177.43     19.65 o 
 -24   2   8      447.77      461.28     41.67 o 
 -23   2   8      186.22      152.69     26.51 o 
 -22   2   8      595.70      571.30     29.78 o 
 -21   2   8      493.27      461.52     26.65 o 
 -20   2   8        6.76       -2.40      8.66 o 
 -19   2   8      325.18      314.99     18.02 o 
 -18   2   8     1086.92     1157.35     31.59 o 
 -17   2   8      236.04      235.78     16.03 o 
 -16   2   8     4291.52     4567.29     74.06 o 
 -15   2   8     4140.86     4293.27    126.34 o 
 -14   2   8     1135.63     1066.27     24.44 o 
 -13   2   8     3680.84     3935.59     63.25 o 
 -12   2   8      629.86      517.23     17.98 o 
 -11   2   8     2460.72     2592.58     52.62 o 
 -10   2   8     1321.81     1403.02     25.89 o 
  -9   2   8     7939.84     8207.12    121.28 o 
  -8   2   8       32.12       21.09      5.36 o 
  -7   2   8    21646.39    21779.71    312.39 o 
  -6   2   8    10003.47     9914.66    149.20 o 
  -5   2   8     3023.44     2661.91     48.93 o 
  -4   2   8     9893.43     9788.81    166.80 o 
  -3   2   8     2005.07     2145.19     48.71 o 
  -2   2   8     1202.37     1217.04     25.49 o 
  -1   2   8     6224.77     6690.18    100.85 o 
   0   2   8     1162.71      894.91     14.85 o 
   1   2   8    10534.61    10792.63    156.37 o 
   2   2   8    14980.13    14257.06    205.49 o 
   3   2   8     2171.91     2117.67     33.85 o 
   4   2   8     5976.99     5605.29     97.59 o 
   5   2   8     5863.11     6776.21    117.20 o 
   6   2   8     8602.74     8241.08    141.82 o 
   7   2   8     7304.27     7533.96    130.74 o 
   8   2   8      550.29      666.19     16.34 o 
   9   2   8     8473.84     8472.13    126.27 o 
  10   2   8     3685.25     3936.42     62.76 o 
  11   2   8     1154.60     1026.80     27.57 o 
  12   2   8     4617.49     4624.18     86.47 o 
  13   2   8      350.16      378.02     18.37 o 
  14   2   8      510.56      421.60     19.18 o 
  15   2   8     4410.06     4552.52     87.44 o 
  16   2   8     1693.42     1882.80     44.52 o 
  17   2   8     1726.75     1637.06     51.04 o 
  18   2   8     2574.45     2516.72     69.94 o 
  19   2   8        0.92       -1.55     11.98 o 
  20   2   8       86.51       50.05     13.98 o 
  21   2   8      154.48      115.24     16.92 o 
  22   2   8       94.41       84.16     16.39 o 
 -23   3   8      637.53      655.93     33.09 o 
 -22   3   8      642.59      704.81     34.01 o 
 -21   3   8      185.92      175.16     19.03 o 
 -20   3   8      490.38      500.98     28.14 o 
 -19   3   8       57.01       55.78     10.30 o 
 -18   3   8      173.55      130.97     12.55 o 
 -17   3   8     2011.74     1985.95     45.19 o 
 -16   3   8     1160.54     1216.40     32.02 o 
 -15   3   8       82.33       56.65     12.23 o 
 -14   3   8     5132.15     5219.23    161.90 o 
 -13   3   8      260.50      191.55     24.26 o 
 -12   3   8     3016.98     3078.63     59.76 o 
 -11   3   8      617.57      689.28     16.70 o 
 -10   3   8      363.21      288.67     10.69 o 
  -9   3   8     5079.01     5142.95     78.39 o 
  -8   3   8    11051.82    11306.84    191.07 o 
  -7   3   8      321.02      342.05     13.97 o 
  -6   3   8     7617.65     7280.31    124.89 o 
  -5   3   8    10044.11    10381.39    174.91 o 
  -3   3   8       64.79       48.73      5.46 o 
  -2   3   8      785.48      785.85     23.10 o 
  -1   3   8     1826.56     1937.16     49.83 o 
   0   3   8    15648.11    15658.39    260.80 o 
   1   3   8     5687.25     5911.72     87.83 o 
   2   3   8     5866.60     5716.58     85.16 o 
   3   3   8     9618.40     9745.65    142.22 o 
   4   3   8       10.22        7.55     18.53 o 
   5   3   8     1303.91     1321.32     23.97 o 
   6   3   8     1919.70     1908.21     47.41 o 
   7   3   8      139.64      181.60     16.13 o 
   8   3   8     4841.49     4695.13     73.25 o 
   9   3   8     1628.76     1679.27     31.25 o 
  10   3   8     4112.99     4051.90     65.08 o 
  11   3   8     4421.65     4297.18     68.88 o 
  12   3   8     1537.33     1386.02     34.27 o 
  13   3   8      304.71      267.14     16.92 o 
  14   3   8      958.58     1051.62     30.04 o 
  15   3   8      786.79      920.24     28.26 o 
  16   3   8     2782.50     2815.68     59.75 o 
  17   3   8      995.73     1050.16     39.10 o 
  18   3   8      287.13      264.17     23.09 o 
  19   3   8      394.17      333.17     24.46 o 
  20   3   8      317.63      275.73     24.07 o 
  21   3   8        8.65       -2.48     12.74 o 
 -23   4   8      760.55      881.92     38.70 o 
 -22   4   8      256.41      248.83     25.01 o 
 -21   4   8      955.53     1088.98     42.59 o 
 -20   4   8      159.81      169.11     19.28 o 
 -19   4   8       87.66       79.16     15.77 o 
 -18   4   8       71.49       70.36     11.16 o 
 -17   4   8      336.97      358.17     18.99 o 
 -16   4   8       80.82       78.05     10.75 o 
 -15   4   8     4097.30     4333.68     82.69 o 
 -14   4   8      188.66      208.19     14.77 o 
 -13   4   8     1166.12     1062.39     60.51 o 
 -12   4   8      826.72      797.67     23.31 o 
 -11   4   8        9.32        1.27      6.48 o 
 -10   4   8     2175.68     2080.10     43.18 o 
  -9   4   8     2413.95     2431.16     48.46 o 
  -8   4   8      618.70      544.34     17.76 o 
  -7   4   8     4787.27     4959.69     88.65 o 
  -6   4   8      568.21      416.40     15.10 o 
  -5   4   8     3783.07     3915.48     71.10 o 
  -4   4   8     1465.59     1607.14     33.56 o 
  -3   4   8      446.17      405.02     17.41 o 
  -2   4   8     1444.29     1293.02     62.62 o 
  -1   4   8     9552.46     9752.44    164.79 o 
   0   4   8      223.60      179.70     16.27 o 
   1   4   8    17650.13    17773.08    296.21 o 
   2   4   8     2317.80     2457.54     40.60 o 
   3   4   8     2589.44     2428.15     60.34 o 
   4   4   8       25.55       67.94      6.89 o 
   5   4   8      581.43      621.65     31.78 o 
   6   4   8      792.92     1023.16     30.58 o 
   7   4   8     1571.45     1490.24     33.51 o 
   8   4   8     3327.80     3308.66     54.48 o 
   9   4   8     2132.29     2085.75     37.82 o 
  10   4   8     2655.55     2662.01     60.68 o 
  11   4   8      976.38      917.07     22.55 o 
  12   4   8       50.36       44.06      8.05 o 
  13   4   8        5.36       -0.19      8.77 o 
  14   4   8      478.74      461.27     20.75 o 
  15   4   8      158.67      157.35     13.12 o 
  16   4   8      174.40      156.43     16.56 o 
  17   4   8      215.26      162.66     16.98 o 
  18   4   8      468.97      474.09     27.58 o 
  19   4   8        0.45      -11.35     11.35 o 
  20   4   8       73.68       50.37     14.80 o 
  21   4   8      108.63       71.21     16.44 o 
 -22   5   8      598.13      626.42     33.94 o 
 -21   5   8       14.74       20.12     14.21 o 
 -20   5   8       39.94       32.86     14.87 o 
 -19   5   8      264.87      287.28     24.88 o 
 -18   5   8      188.92      218.38     26.47 o 
 -17   5   8      100.13      126.42     12.79 o 
 -16   5   8     1645.67     1739.61     41.93 o 
 -15   5   8      147.18      126.75     12.04 o 
 -14   5   8     1185.61     1193.89     31.97 o 
 -13   5   8       12.80        2.06      8.16 o 
 -12   5   8      409.52      417.80     18.81 o 
 -11   5   8      201.90      245.88     15.86 o 
 -10   5   8       88.58       84.05     15.87 o 
  -9   5   8        9.62        9.99      8.57 o 
  -8   5   8     2623.16     2604.60     52.02 o 
  -7   5   8       52.92       43.01      7.48 o 
  -6   5   8     5258.86     5279.50    162.98 o 
  -5   5   8        7.85       28.21     11.50 o 
  -4   5   8     1741.73     1681.68     86.73 o 
  -3   5   8     1226.56     1223.92     63.11 o 
  -2   5   8       15.81       30.70     10.38 o 
  -1   5   8     1036.54      952.26     40.82 o 
   0   5   8     4301.72     4517.75     80.14 o 
   1   5   8        1.69       -4.85      4.85 o 
   2   5   8     2623.89     2616.29     49.43 o 
   3   5   8        2.00       11.49      6.04 o 
   4   5   8       16.84        8.35      8.29 o 
   5   5   8       48.60       51.33      6.11 o 
   6   5   8      339.15      283.80     14.95 o 
   7   5   8      612.55      543.02     19.45 o 
   8   5   8     1739.51     1631.56     31.93 o 
   9   5   8     2027.03     2128.96     51.20 o 
  10   5   8      244.70      218.31     13.37 o 
  11   5   8      293.05      283.13     14.75 o 
  12   5   8      359.35      369.64     18.31 o 
  13   5   8       55.07       88.65      9.55 o 
  14   5   8      123.43      133.56     15.30 o 
  15   5   8      436.09      401.61     26.36 o 
  16   5   8      126.92      113.78     15.19 o 
  17   5   8      494.13      451.92     27.24 o 
  18   5   8       39.40       26.76     13.05 o 
  19   5   8      323.04      335.57     26.79 o 
  20   5   8        9.39       -5.00     13.39 o 
 -21   6   8        1.03      -12.44     12.96 o 
 -20   6   8       19.00       20.31     14.32 o 
 -19   6   8      205.51      223.59     25.16 o 
 -18   6   8        8.17       10.35     13.62 o 
 -17   6   8      237.03      308.85     34.60 o 
 -16   6   8       72.68       64.29     11.53 o 
 -15   6   8      564.17      625.54     23.77 o 
 -14   6   8       22.18       -4.25     13.60 o 
 -13   6   8      256.24      241.17     20.42 o 
 -12   6   8       92.41       93.90     11.06 o 
 -11   6   8      154.67      127.08     23.05 o 
 -10   6   8      199.39      184.03     24.76 o 
  -9   6   8     1448.98     1557.01     73.34 o 
  -8   6   8      290.69      361.81     54.76 o 
  -7   6   8     5939.01     5237.37    165.19 o 
  -6   6   8      457.50      383.01     38.75 o 
  -5   6   8     2621.04     2540.66     69.77 o 
  -4   6   8      347.48      282.76     67.04 o 
  -3   6   8      951.22      875.64     30.45 o 
  -2   6   8      463.32      435.05     27.39 o 
  -1   6   8      215.70      160.22     28.56 o 
   0   6   8       10.30        1.91      7.52 o 
   1   6   8       82.69      114.96      9.31 o 
   2   6   8        0.20        1.14      7.84 o 
   3   6   8      125.55      111.72     10.64 o 
   4   6   8      634.67      677.85     21.48 o 
   5   6   8      593.85      590.66     19.68 o 
   6   6   8       33.43       56.52      9.63 o 
   7   6   8      353.22      288.54     23.34 o 
   8   6   8      575.03      512.83     33.43 o 
   9   6   8       72.91       81.95      9.15 o 
  10   6   8       36.44       19.97      8.02 o 
  11   6   8       71.32       88.73      9.53 o 
  12   6   8       48.80       52.05      8.89 o 
  13   6   8      472.77      503.35     19.14 o 
  14   6   8      617.66      664.65     32.80 o 
  15   6   8      417.04      442.77     27.81 o 
  16   6   8      834.99      783.05     35.08 o 
  17   6   8       33.40       33.47     13.68 o 
  18   6   8      660.27      668.87     33.29 o 
  19   6   8       14.77        9.92     13.64 o 
 -20   7   8       11.17        0.34     14.42 o 
 -19   7   8      122.49      110.54     18.75 o 
 -18   7   8       52.86       56.37     15.98 o 
 -17   7   8      103.45      139.02     18.16 o 
 -16   7   8       45.92       46.33     14.76 o 
 -15   7   8        0.24       -8.98     11.44 o 
 -14   7   8      363.50      351.81     24.45 o 
 -13   7   8       32.07       14.82     11.88 o 
 -12   7   8       19.38        5.87     11.88 o 
 -11   7   8      802.82      774.64     32.50 o 
 -10   7   8        0.10       -1.26     10.90 o 
  -9   7   8      901.67      886.33     34.45 o 
  -8   7   8      955.78      998.28     50.02 o 
  -7   7   8        1.33       -3.61     10.64 o 
  -6   7   8     1009.77      900.64     34.12 o 
  -5   7   8       63.40       38.03     20.84 o 
  -4   7   8        2.91      -12.28     13.08 o 
  -3   7   8      251.85      196.17     18.44 o 
  -2   7   8       84.13       28.03     34.18 o 
  -1   7   8      748.26      593.68     65.56 o 
   0   7   8      107.71       67.55     22.79 o 
   1   7   8        6.57       -6.20      8.93 o 
   2   7   8       67.28       61.09     14.37 o 
   3   7   8       83.75       80.76     14.03 o 
   4   7   8      635.69      555.19     58.39 o 
   5   7   8      386.81      495.20     21.09 o 
   6   7   8      723.36      711.53     40.25 o 
   7   7   8       55.33       47.01     12.31 o 
   8   7   8        4.74       -7.19      7.19 o 
   9   7   8      131.66      105.13      9.93 o 
  10   7   8        1.47       -2.66      7.13 o 
  11   7   8        5.93       24.36      8.14 o 
  12   7   8      156.83      158.74     13.60 o 
  13   7   8        7.70       10.62     10.03 o 
  14   7   8       95.25       86.04     12.07 o 
  15   7   8      150.72      142.59     21.02 o 
  16   7   8        1.10       -6.52     12.05 o 
  17   7   8      503.85      516.74     30.04 o 
  18   7   8       35.57       18.48     20.93 o 
 -18   8   8       34.13       26.62     16.70 o 
 -17   8   8      107.95      107.74     17.96 o 
 -16   8   8       94.33       71.54     15.93 o 
 -15   8   8        8.53       13.96     14.32 o 
 -14   8   8        8.44       20.19     13.07 o 
 -13   8   8        0.24       -5.67     11.81 o 
 -12   8   8       15.23        7.30     12.27 o 
 -11   8   8      128.63      112.78     16.18 o 
 -10   8   8        1.25       -5.00     11.37 o 
  -9   8   8       10.53       17.34     16.07 o 
  -8   8   8      184.40      170.79     21.05 o 
  -7   8   8      355.03      301.61     22.99 o 
  -6   8   8      528.69      509.56     29.69 o 
  -5   8   8      176.16      118.42     15.36 o 
  -4   8   8      216.33      187.14     37.72 o 
  -3   8   8      115.18       58.34     13.82 o 
  -2   8   8        0.14       -7.89     10.95 o 
  -1   8   8       39.11        9.42     11.35 o 
   0   8   8        1.82      -10.34     10.34 o 
   1   8   8        0.66       -6.41     10.61 o 
   2   8   8      555.41      563.67     81.77 o 
   3   8   8       12.78      -11.27     11.27 o 
   4   8   8     1341.64     1464.10     62.66 o 
   5   8   8        4.57       34.47     14.25 o 
   6   8   8      404.43      468.18     48.80 o 
   7   8   8      578.28      567.01     19.54 o 
   8   8   8      333.72      353.75     16.69 o 
   9   8   8       99.85       86.94     10.25 o 
  10   8   8       13.72        9.35      8.24 o 
  11   8   8      111.23      123.59     11.31 o 
  12   8   8       53.64       38.16     10.84 o 
  13   8   8       72.10       59.69     11.61 o 
  14   8   8       69.78       68.35     12.30 o 
  15   8   8      145.29      144.87     25.06 o 
  16   8   8        2.11       -2.46     16.60 o 
 -17   9   8       15.05        3.27     14.15 o 
 -16   9   8        0.11        2.33     13.51 o 
 -15   9   8      143.52      161.93     19.41 o 
 -14   9   8       58.32       72.74     16.42 o 
 -13   9   8        0.08       26.13     14.65 o 
 -12   9   8      190.71      180.90     19.74 o 
 -11   9   8      489.65      560.90     43.68 o 
 -10   9   8       54.82       54.20     16.01 o 
  -9   9   8      246.47      239.17     50.78 o 
  -8   9   8      368.81      322.42     25.10 o 
  -7   9   8      130.71      111.28     16.54 o 
  -6   9   8      388.68      345.12     26.80 o 
  -5   9   8      625.51      698.67     32.23 o 
  -4   9   8     1234.20     1197.28     41.81 o 
  -3   9   8        6.02       -5.50     18.39 o 
  -2   9   8      865.49      819.17     57.79 o 
  -1   9   8      393.20      355.15     33.61 o 
   0   9   8       87.07       82.55     29.40 o 
   1   9   8      416.11      371.64     24.03 o 
   2   9   8       32.82       18.87     11.14 o 
   3   9   8      332.05      309.46     21.62 o 
   4   9   8        4.68        3.29     13.63 o 
   5   9   8      384.90      407.06     25.60 o 
   6   9   8       75.16      115.74     15.76 o 
   7   9   8       95.63      107.64     12.92 o 
   8   9   8      613.56      679.01     25.17 o 
   9   9   8        0.31        1.40      9.56 o 
  10   9   8      661.47      712.24     26.14 o 
  11   9   8      374.43      405.35     25.65 o 
  12   9   8       14.50       11.23     12.54 o 
  13   9   8      887.53      952.91     39.22 o 
  14   9   8      248.37      262.97     24.18 o 
  15   9   8       49.03       28.16     14.00 o 
 -14  10   8        0.46        3.30     19.18 o 
 -13  10   8       14.57        0.89     14.84 o 
 -12  10   8      157.49      202.96     36.34 o 
 -11  10   8        7.68      -14.90     18.12 o 
 -10  10   8      350.78      431.34     62.60 o 
  -9  10   8      120.41      104.49     18.96 o 
  -8  10   8      257.46      201.26     24.88 o 
  -7  10   8      159.69      100.35     18.24 o 
  -6  10   8      527.86      598.22     32.29 o 
  -5  10   8       45.83       37.03     18.49 o 
  -4  10   8     1524.58     1671.62     53.13 o 
  -3  10   8      260.53      264.34     22.69 o 
  -2  10   8       51.67       30.81     19.81 o 
  -1  10   8      734.66      821.73     34.67 o 
   0  10   8       20.30        7.19     22.98 o 
   1  10   8      740.26      720.76     31.56 o 
   2  10   8      129.55      120.53     20.47 o 
   3  10   8      113.13      103.28     19.88 o 
   4  10   8      351.90      367.90     34.61 o 
   5  10   8      125.96      115.11     16.26 o 
   6  10   8        0.57       -9.77      9.77 o 
   7  10   8      339.37      378.14     21.32 o 
   8  10   8       15.21        5.19     14.22 o 
   9  10   8      586.38      616.40     45.08 o 
  10  10   8      417.28      498.36     40.96 o 
  11  10   8      147.31      139.23     26.48 o 
  12  10   8      884.97     1000.89     57.44 o 
 -11  11   8      134.74      178.02     21.17 o 
 -10  11   8       38.62       35.25     15.94 o 
  -9  11   8      155.73      160.27     24.37 o 
  -8  11   8       23.42        3.23     13.96 o 
  -7  11   8        0.16      -12.34     12.34 o 
  -6  11   8      301.68      365.46     27.79 o 
  -5  11   8      339.04      327.64     27.25 o 
  -4  11   8      163.53      211.94     40.65 o 
  -3  11   8     1228.35     1265.71     74.48 o 
  -2  11   8       20.54       26.61     15.37 o 
  -1  11   8      510.72      457.39     29.54 o 
   0  11   8      792.18      789.73     35.45 o 
   1  11   8       26.45       10.77     33.34 o 
   2  11   8      700.34      656.78     45.49 o 
   3  11   8      963.59     1072.87     57.42 o 
   5  11   8      544.11      611.65     33.41 o 
   6  11   8      734.87      706.35     35.67 o 
   7  11   8        3.98        3.99     16.22 o 
   8  11   8      629.91      651.63     49.15 o 
   9  11   8      237.32      240.33     34.71 o 
  -6  12   8        2.43       -6.42     12.97 o 
  -5  12   8      367.93      420.21     30.08 o 
  -4  12   8      414.35      457.03     31.66 o 
  -3  12   8       75.56       95.31     20.86 o 
  -2  12   8      428.12      471.04     35.11 o 
  -1  12   8      307.04      237.03     32.81 o 
   0  12   8       12.07      -20.70     20.70 o 
   3  12   8      108.33       65.22     28.78 o 
   4  12   8     1029.06     1186.32     46.90 o 
 -24   1   9        0.48      -15.35     18.59 o 
 -23   1   9       21.58        2.85     19.66 o 
 -22   1   9        9.86       -2.05     11.86 o 
 -21   1   9       11.84       -8.63      9.24 o 
 -20   1   9      456.92      474.69     21.07 o 
 -19   1   9       83.06       96.21     11.08 o 
 -18   1   9      747.06      784.67     21.66 o 
 -17   1   9       72.91       69.37      8.98 o 
 -16   1   9      124.10      105.59      9.30 o 
 -15   1   9        1.47       -5.99      5.99 o 
 -14   1   9       75.88       94.79      7.71 o 
 -13   1   9      981.76      929.28     21.07 o 
 -12   1   9        0.48        3.32      4.58 o 
 -11   1   9     1898.06     1820.74     35.07 o 
 -10   1   9      584.18      481.99     13.16 o 
  -9   1   9      105.58       74.05      8.10 o 
  -8   1   9      207.40      231.11      9.09 o 
  -7   1   9      805.78      785.43     16.40 o 
  -6   1   9    11690.26    11894.29    181.06 o 
  -5   1   9      397.58      403.84      8.84 o 
  -4   1   9     4261.66     3722.30     45.76 o 
  -3   1   9     5563.30     5542.49     79.99 o 
  -1   1   9     9689.58    10064.10    118.70 o 
   0   1   9       20.47       24.25      3.71 o 
   1   1   9      994.62     1172.25     16.76 o 
   2   1   9      143.31      133.44      7.03 o 
   3   1   9      565.87      416.55     12.13 o 
   4   1   9      228.66      175.54     13.82 o 
   5   1   9       22.92        8.56      5.26 o 
   6   1   9      902.56      940.79     22.99 o 
   7   1   9      181.35      209.96     19.94 o 
   8   1   9     1971.74     1856.39     29.18 o 
   9   1   9     1906.58     1892.33     40.33 o 
  10   1   9      939.47      940.76     25.96 o 
  11   1   9     1500.01     1265.80     59.82 o 
  12   1   9     1391.08     1393.48     33.93 o 
  13   1   9      457.75      385.98     18.04 o 
  14   1   9      279.08      263.56     16.48 o 
  15   1   9      184.10      178.92     17.34 o 
  16   1   9       81.07       78.24     13.64 o 
  17   1   9       22.77       24.38     12.25 o 
  18   1   9      339.15      323.56     33.13 o 
  19   1   9       26.65       10.66     12.28 o 
  20   1   9       47.10       11.19     13.03 o 
  21   1   9       21.60        6.60     13.70 o 
  22   1   9       13.10       -0.22     13.71 o 
 -24   2   9        0.07      -17.93     17.93 o 
 -23   2   9       33.33        5.84     12.33 o 
 -22   2   9        4.36      -11.51     15.77 o 
 -21   2   9       71.87       67.22     14.27 o 
 -20   2   9      240.14      195.69     15.41 o 
 -19   2   9      165.48      162.75     13.73 o 
 -18   2   9      101.69      109.98     11.41 o 
 -17   2   9      200.68      178.53     13.78 o 
 -16   2   9      134.34       92.01     12.96 o 
 -15   2   9      121.45      157.84     13.97 o 
 -14   2   9        7.09        1.10      5.77 o 
 -13   2   9      226.44      244.96     20.14 o 
 -12   2   9       16.49        7.11      4.95 o 
 -11   2   9     3117.37     3131.33     51.03 o 
 -10   2   9        0.77        4.83      4.30 o 
  -9   2   9      610.98      564.82     14.53 o 
  -8   2   9     1551.22     1610.79     28.31 o 
  -7   2   9       68.69       77.95      9.83 o 
  -6   2   9        9.23       39.23      7.80 o 
  -5   2   9     8311.31     8665.33    146.72 o 
  -4   2   9     1814.24     2068.64     46.49 o 
  -3   2   9     1835.79     1612.25     31.80 o 
  -1   2   9      921.11      799.97     28.11 o 
   0   2   9    11855.53    12089.88    149.52 o 
   1   2   9       30.57       54.42      4.65 o 
   2   2   9     4829.62     5216.99     77.97 o 
   3   2   9      651.32      576.57     13.00 o 
   4   2   9     2548.12     2580.53     48.67 o 
   5   2   9     7416.05     7583.96    131.02 o 
   7   2   9     4015.53     3918.76     72.07 o 
   8   2   9       87.66      109.45      7.97 o 
   9   2   9      404.22      450.39     18.27 o 
  10   2   9     1190.73     1202.03     29.98 o 
  11   2   9      695.25      613.06     30.41 o 
  12   2   9      449.71      439.76     19.28 o 
  13   2   9      304.59      272.46     16.78 o 
  14   2   9      598.94      547.68     21.44 o 
  15   2   9      276.01      295.40     18.09 o 
  16   2   9       30.09       32.00     10.61 o 
  17   2   9      170.34      145.89     16.91 o 
  18   2   9       85.29       72.70     14.30 o 
  19   2   9       73.46       41.50     14.04 o 
  20   2   9        0.73      -11.68     11.68 o 
  21   2   9        0.21      -12.01     12.01 o 
 -23   3   9        2.27       -2.17     14.54 o 
 -22   3   9      413.90      449.67     28.53 o 
 -21   3   9      593.11      585.27     30.80 o 
 -20   3   9        6.29       12.56     12.41 o 
 -19   3   9      640.38      658.58     26.91 o 
 -18   3   9      636.05      677.56     23.90 o 
 -17   3   9        4.22        9.59      8.10 o 
 -16   3   9      344.92      369.95     18.18 o 
 -15   3   9      173.89      144.82     19.19 o 
 -14   3   9        3.93       11.61     10.34 o 
 -13   3   9       14.87        5.91      8.87 o 
 -12   3   9      163.11      162.01     21.16 o 
 -11   3   9      318.19      267.89     13.90 o 
 -10   3   9      494.24      515.45     17.66 o 
  -9   3   9      699.85      574.74     22.26 o 
  -8   3   9      819.14      984.97     26.19 o 
  -7   3   9      349.47      212.44     15.02 o 
  -6   3   9      624.46      628.29     17.89 o 
  -4   3   9     2121.76     2236.93     50.27 o 
  -3   3   9     3925.41     4249.70     92.50 o 
  -2   3   9     1024.33      878.33     31.01 o 
  -1   3   9       32.29       51.89      4.81 o 
   0   3   9     1158.25     1029.33     38.43 o 
   1   3   9    13530.51    14216.54    205.65 o 
   2   3   9       36.13       24.01      6.05 o 
   3   3   9    24337.84    26078.20    373.78 o 
   4   3   9    19580.18    19731.47    284.11 o 
   5   3   9       20.42       57.68     15.59 o 
   6   3   9    14216.72    14338.50    242.74 o 
   7   3   9     3659.02     4326.30     79.37 o 
   8   3   9      385.70      405.07     20.81 o 
   9   3   9      217.49      230.65     18.02 o 
  10   3   9     2552.91     2336.63     72.87 o 
  11   3   9        2.29       14.31      8.67 o 
  12   3   9     2230.83     2170.58     47.45 o 
  13   3   9       55.24       51.71     10.17 o 
  14   3   9      962.47      994.94     29.22 o 
  15   3   9      281.58      276.30     19.05 o 
  16   3   9      101.99      119.83     12.80 o 
  17   3   9       73.63       57.58     11.76 o 
  18   3   9      222.20      197.60     20.04 o 
  19   3   9       57.84       41.06     13.72 o 
  20   3   9       26.36        2.23     12.76 o 
  21   3   9       39.86       20.23     13.80 o 
 -23   4   9      383.11      468.53     29.91 o 
 -22   4   9       44.15       52.99     15.94 o 
 -21   4   9      340.50      381.77     27.85 o 
 -20   4   9     1157.88     1301.64     53.20 o 
 -19   4   9      300.81      282.84     18.57 o 
 -18   4   9      728.25      777.92     26.35 o 
 -17   4   9      654.50      623.86     23.14 o 
 -16   4   9      114.89      106.63     11.55 o 
 -15   4   9      155.86      164.55     13.35 o 
 -14   4   9     1556.72     1629.51     38.67 o 
 -13   4   9     1351.02     1368.17     33.75 o 
 -12   4   9     1832.30     1854.67     78.81 o 
 -11   4   9      552.77      502.62     24.06 o 
 -10   4   9        0.33       -4.58      5.84 o 
  -9   4   9     1400.78     1360.64     38.93 o 
  -8   4   9      270.82      175.32     12.14 o 
  -7   4   9       23.00       30.15     10.38 o 
  -6   4   9     2819.21     2811.23     65.59 o 
  -5   4   9     2093.92     2098.65     53.24 o 
  -4   4   9     1169.18      970.35     23.81 o 
  -3   4   9     7788.09     7751.25    292.59 o 
  -2   4   9        8.78       -6.01      6.01 o 
  -1   4   9     7794.86     7735.74    156.57 o 
   0   4   9     2224.30     2139.59     40.65 o 
   1   4   9     9151.13     9315.33    157.98 o 
   2   4   9    14209.49    14699.70    213.18 o 
   3   4   9     6206.92     6155.12     92.54 o 
   4   4   9     5069.09     5117.06     78.15 o 
   5   4   9    10731.72    11059.16    162.20 o 
   6   4   9     3154.21     3343.46    106.24 o 
   7   4   9     2004.05     1884.20     40.12 o 
   8   4   9     2244.26     2395.13     69.12 o 
   9   4   9       35.94       40.22      9.77 o 
  10   4   9      367.98      344.86     15.11 o 
  11   4   9     2927.21     2863.64     49.94 o 
  12   4   9      564.59      516.54     21.50 o 
  13   4   9     2879.63     2853.04     59.32 o 
  14   4   9        5.48        9.73      8.84 o 
  15   4   9      257.16      249.29     17.30 o 
  16   4   9      126.91      100.06     16.39 o 
  17   4   9      389.23      369.78     24.95 o 
  18   4   9       68.33       30.86     13.84 o 
  19   4   9       78.53       54.21     14.90 o 
  20   4   9        5.48      -10.24     12.23 o 
 -22   5   9      498.32      575.25     32.20 o 
 -21   5   9      270.95      326.77     27.01 o 
 -20   5   9        0.06      -17.93     19.72 o 
 -19   5   9     1131.00     1245.68     45.22 o 
 -18   5   9       41.50       36.08     10.81 o 
 -17   5   9      930.44      976.18     30.09 o 
 -16   5   9      452.39      476.43     21.13 o 
 -15   5   9      705.11      703.39     24.66 o 
 -14   5   9       96.71       94.65     11.11 o 
 -13   5   9     3127.99     3178.54     64.19 o 
 -12   5   9     2107.38     2038.82     45.10 o 
 -11   5   9     5016.61     4994.79     92.64 o 
 -10   5   9     7598.00     7241.95    241.92 o 
  -9   5   9        0.06        1.21      8.21 o 
  -8   5   9     1473.22     1453.58     33.81 o 
  -7   5   9     3273.26     3427.25     65.42 o 
  -6   5   9     1249.24     1259.94     37.57 o 
  -5   5   9     1389.49     1475.42     46.15 o 
  -4   5   9    11832.26    12222.71    308.99 o 
  -3   5   9      770.50      710.70     39.44 o 
  -2   5   9    15766.64    16372.93    586.76 o 
  -1   5   9     3252.96     3126.16     72.42 o 
   0   5   9     7073.76     7327.78    126.24 o 
   1   5   9     2057.03     1828.05     42.65 o 
   2   5   9      426.56      393.77     14.37 o 
   3   5   9      374.88      367.71     12.69 o 
   4   5   9     7974.26     8355.96    124.72 o 
   5   5   9      117.17      107.83      8.03 o 
   6   5   9     4838.71     4728.99     86.73 o 
   7   5   9      122.56       89.68      9.69 o 
   8   5   9     2627.55     2733.00     71.63 o 
   9   5   9     3006.62     3083.32     70.55 o 
  10   5   9        5.53       -6.62      6.62 o 
  11   5   9     2997.58     3101.81     54.07 o 
  12   5   9     1555.62     1547.35     40.33 o 
  13   5   9       35.06       18.83      9.32 o 
  14   5   9     2976.56     2954.89     62.38 o 
  15   5   9      277.26      296.08     19.67 o 
  16   5   9      158.54      103.53     15.35 o 
  17   5   9      307.93      300.79     24.23 o 
  18   5   9      457.39      507.90     29.32 o 
  19   5   9      113.70      118.81     18.04 o 
  20   5   9      642.16      620.48     33.64 o 
 -21   6   9       85.92       61.71     16.40 o 
 -20   6   9      806.71      856.86     38.27 o 
 -19   6   9       57.12       69.20     16.06 o 
 -18   6   9      776.15      765.12     35.02 o 
 -17   6   9      660.66      742.41     26.94 o 
 -16   6   9      824.77      808.95     27.45 o 
 -15   6   9      839.23      848.31     27.52 o 
 -14   6   9      442.29      423.18     19.60 o 
 -13   6   9       25.26       12.81      8.74 o 
 -12   6   9     2179.53     2204.56     48.71 o 
 -11   6   9     2932.53     2910.95     59.91 o 
 -10   6   9     2664.73     2602.69     67.91 o 
  -9   6   9     8296.75     8809.24    190.88 o 
  -8   6   9     2862.01     2815.96     70.68 o 
  -7   6   9     1181.90     1279.05     41.17 o 
  -6   6   9     5461.40     5529.64    124.01 o 
  -5   6   9     2923.20     2829.35     69.87 o 
  -4   6   9      196.28      198.92     35.50 o 
  -3   6   9    10668.98    11434.56    240.18 o 
  -2   6   9     1658.15     1605.47     44.65 o 
  -1   6   9     6492.71     6475.28    140.48 o 
   0   6   9      849.05      819.68     50.64 o 
   1   6   9      138.15      131.93     11.71 o 
   2   6   9      964.27     1084.11     58.99 o 
   3   6   9    10204.58    10465.44    155.35 o 
   4   6   9       96.37      112.89     18.38 o 
   5   6   9     5908.63     5981.52    107.98 o 
   6   6   9     1139.85      951.52     33.71 o 
   7   6   9     5758.29     6088.73    110.62 o 
   8   6   9      609.78      720.50     36.28 o 
   9   6   9     1564.89     1624.13     33.37 o 
  10   6   9     2436.78     2566.69     46.88 o 
  11   6   9      484.20      504.42     17.88 o 
  12   6   9      166.05      210.65     14.37 o 
  13   6   9     4751.72     5130.85     84.14 o 
  14   6   9      828.02      825.12     28.90 o 
  15   6   9     1630.52     1674.23     52.86 o 
  16   6   9      843.22      848.62     36.59 o 
  17   6   9       68.24       70.09     15.05 o 
  18   6   9      227.53      242.58     26.61 o 
  19   6   9     1169.05     1255.55     46.90 o 
 -20   7   9      138.89      166.55     20.19 o 
 -19   7   9      513.35      515.97     31.00 o 
 -18   7   9     1002.31     1081.41     42.62 o 
 -17   7   9      294.53      273.09     24.35 o 
 -16   7   9     1125.30     1143.93     55.83 o 
 -15   7   9       19.99        5.18     12.86 o 
 -14   7   9       31.31       21.53     12.71 o 
 -13   7   9      579.73      531.60     27.51 o 
 -12   7   9      183.86      152.48     16.68 o 
 -11   7   9      673.77      675.21     31.20 o 
 -10   7   9     1891.44     1905.58     55.00 o 
  -9   7   9       48.85       56.31     17.66 o 
  -8   7   9     4385.31     4606.83    108.35 o 
  -7   7   9     2634.93     2716.49     70.18 o 
  -6   7   9        0.15       -4.13     17.76 o 
  -5   7   9     4805.96     5164.60    118.00 o 
  -4   7   9     3592.98     3624.59     86.68 o 
  -3   7   9      719.42      664.37     28.74 o 
  -2   7   9     7428.05     7703.89    167.07 o 
  -1   7   9       12.79        4.12     12.89 o 
   0   7   9     2836.73     2775.18     68.48 o 
   1   7   9     3198.93     3409.18     80.57 o 
   2   7   9     1276.07     1233.34     37.86 o 
   3   7   9     3965.12     4325.75     98.58 o 
   4   7   9     6977.97     7079.46    125.76 o 
   5   7   9      135.73      156.51     19.42 o 
   6   7   9     3930.73     4185.36     80.14 o 
   7   7   9      254.70      269.86     28.69 o 
   8   7   9     1150.14     1069.04     25.99 o 
   9   7   9     1047.14     1074.91     26.13 o 
  10   7   9      559.56      623.19     20.04 o 
  11   7   9       11.42        9.19      8.01 o 
  12   7   9     3299.76     3512.66     61.76 o 
  13   7   9      251.42      224.73     16.79 o 
  14   7   9     1919.22     2164.47     62.64 o 
  15   7   9      921.15      906.44     37.61 o 
  16   7   9      292.12      335.32     26.48 o 
  17   7   9      157.51      131.51     17.33 o 
  18   7   9      301.08      283.82     25.38 o 
 -18   8   9      247.23      194.73     21.12 o 
 -17   8   9     1146.54     1161.43     44.69 o 
 -16   8   9       86.02       69.53     15.86 o 
 -15   8   9       91.06       64.49     15.49 o 
 -14   8   9     1480.28     1506.56     49.96 o 
 -13   8   9      201.44      149.32     17.49 o 
 -12   8   9      638.69      612.53     30.80 o 
 -11   8   9      455.86      455.84     26.80 o 
 -10   8   9      539.75      556.97     39.36 o 
  -9   8   9     1349.86     1320.36     44.55 o 
  -8   8   9      195.25      157.10     16.82 o 
  -7   8   9      469.51      438.98     50.56 o 
  -6   8   9      411.78      413.03     24.37 o 
  -5   8   9      472.21      412.98     23.90 o 
  -4   8   9     1363.53     1429.77     44.81 o 
  -3   8   9     4356.90     4457.53    104.63 o 
  -2   8   9     1528.82     1567.41     54.78 o 
  -1   8   9     4488.41     4310.97    101.08 o 
   0   8   9      636.01      615.95     33.50 o 
   1   8   9      675.42      651.68     34.35 o 
   2   8   9     4660.16     4854.24    111.02 o 
   3   8   9      977.07      967.34     34.41 o 
   4   8   9       23.17       38.52     13.43 o 
   5   8   9     5357.61     5805.70    132.30 o 
   6   8   9      652.23      644.16     30.29 o 
   7   8   9     1078.06     1243.21     41.43 o 
   8   8   9     1397.28     1441.31     37.17 o 
   9   8   9     1145.07     1202.26     28.99 o 
  10   8   9      305.87      313.30     16.60 o 
  11   8   9     2347.62     2421.89     46.89 o 
  12   8   9      106.20       98.56     12.12 o 
  13   8   9     1606.68     1657.59     42.44 o 
  14   8   9      222.00      218.79     17.63 o 
  15   8   9      293.42      280.06     25.40 o 
  16   8   9      261.24      274.28     35.79 o 
 -16   9   9      585.84      626.19     32.90 o 
 -15   9   9      479.77      488.49     29.82 o 
 -14   9   9        0.90       -1.68     13.07 o 
 -13   9   9     1474.52     1487.99     71.49 o 
 -12   9   9      723.76      736.06     48.29 o 
 -11   9   9     1035.50     1113.48     44.76 o 
 -10   9   9     1409.98     1410.14     48.78 o 
  -9   9   9      214.61      194.34     19.91 o 
  -8   9   9     1313.79     1244.60     44.74 o 
  -7   9   9      141.25       99.85     16.53 o 
  -6   9   9       12.39      -11.58     11.58 o 
  -5   9   9      424.45      423.53     26.45 o 
  -4   9   9     1046.79     1075.48     39.58 o 
  -3   9   9      945.13      961.50     39.88 o 
  -2   9   9     1836.62     1860.85     54.27 o 
  -1   9   9        7.65       11.42     29.10 o 
   0   9   9     1186.42     1183.21     39.95 o 
   1   9   9      497.05      393.32     23.54 o 
   2   9   9       55.63       30.88     11.36 o 
   3   9   9      193.56      141.32     20.55 o 
   4   9   9     1410.59     1347.93     79.45 o 
   5   9   9      384.27      440.38     26.77 o 
   6   9   9     1728.81     1884.03     82.83 o 
   7   9   9      768.75      889.47     28.89 o 
   8   9   9      335.16      389.57     20.66 o 
   9   9   9      324.37      351.57     20.11 o 
  10   9   9      710.06      689.34     26.31 o 
  11   9   9        7.66       21.81     12.29 o 
  12   9   9     1262.17     1211.51     61.03 o 
  13   9   9       73.30       41.13     20.57 o 
  14   9   9      403.88      401.07     27.47 o 
 -14  10   9      406.43      352.52     27.36 o 
 -13  10   9        1.34      -17.93     20.90 o 
 -12  10   9      817.24      803.37     38.22 o 
 -11  10   9     1250.03     1239.86     46.72 o 
 -10  10   9      502.13      548.42     32.47 o 
  -9  10   9     2378.07     2383.32     69.30 o 
  -8  10   9       69.45       23.95     15.34 o 
  -7  10   9       80.50       39.69     16.08 o 
  -6  10   9     2087.39     2034.35     61.20 o 
  -5  10   9      203.14      195.32     20.62 o 
  -4  10   9      938.59     1000.73     39.56 o 
  -3  10   9      467.72      468.80     28.71 o 
  -2  10   9      123.87      113.94     30.71 o 
  -1  10   9      438.56      413.21     28.93 o 
   0  10   9       74.71       42.96     20.60 o 
   1  10   9       37.41        4.59     11.16 o 
   2  10   9       26.30       26.52     17.11 o 
   3  10   9      423.28      378.57     34.48 o 
   4  10   9       13.97       -4.19     12.44 o 
   5  10   9      579.18      553.28     29.09 o 
   6  10   9        6.00       -7.30     10.17 o 
   7  10   9     1014.47     1002.00     32.29 o 
   8  10   9      116.67      116.80     14.30 o 
   9  10   9       87.39       82.67     17.23 o 
  10  10   9      151.60      153.04     26.82 o 
  11  10   9      481.98      496.99     41.06 o 
  12  10   9       27.82       10.72     19.27 o 
 -11  11   9      639.81      622.63     33.86 o 
 -10  11   9      792.78      820.11     38.20 o 
  -9  11   9      139.47      142.59     26.44 o 
  -8  11   9      508.62      510.28     30.88 o 
  -7  11   9      173.90      175.26     20.14 o 
  -6  11   9       32.97       12.29     14.48 o 
  -5  11   9      710.77      793.03     45.39 o 
  -4  11   9      214.92      149.02     19.37 o 
  -3  11   9      441.20      521.53     34.56 o 
  -2  11   9      445.43      330.04     26.73 o 
  -1  11   9        1.57      -13.05     13.05 o 
   0  11   9       22.91        4.77     13.50 o 
   1  11   9       55.99       33.36     21.13 o 
   2  11   9      135.83      151.59     25.24 o 
   3  11   9        1.70        9.86     18.54 o 
   4  11   9      427.46      472.60     29.34 o 
   5  11   9       46.20       74.47     21.00 o 
   6  11   9      300.01      287.59     27.24 o 
   7  11   9        7.00       -8.91     15.73 o 
   8  11   9        3.00        4.09     20.71 o 
   9  11   9      256.97      262.94     35.66 o 
  -5  12   9       47.29       17.09     14.89 o 
  -4  12   9      160.46      178.53     20.76 o 
  -3  12   9      367.48      294.50     28.97 o 
  -2  12   9       76.16       73.67     17.21 o 
  -1  12   9      586.24      565.08     32.41 o 
   0  12   9        7.24       32.11     22.48 o 
 -22   0  10     1899.15     2002.13     82.90 o 
 -21   0  10      119.06      122.12     22.28 o 
 -20   0  10      825.46      830.48     32.93 o 
 -19   0  10      191.40      159.22     15.25 o 
 -18   0  10     1242.28     1235.32     39.41 o 
 -17   0  10       58.46       66.10     11.45 o 
 -16   0  10     7340.50     7730.52    167.75 o 
 -15   0  10      943.63      972.88     32.41 o 
 -14   0  10     2835.99     2906.05     69.71 o 
 -13   0  10      769.09      805.31     27.11 o 
 -12   0  10      358.14      383.56     18.06 o 
 -11   0  10      160.56      172.11     13.53 o 
 -10   0  10     1894.03     2099.47     50.55 o 
  -9   0  10       27.17       33.60      6.71 o 
  -8   0  10      469.61      440.38     12.56 o 
  -7   0  10     4091.11     3841.13     67.45 o 
  -6   0  10     2783.59     2847.07     51.16 o 
  -5   0  10    11602.86    11543.43    192.60 o 
  -4   0  10      367.26      414.30     11.79 o 
  -3   0  10     7790.61     7187.37    121.28 o 
  -2   0  10    17003.01    16828.83    278.35 o 
  -1   0  10    10627.46    10146.29    169.55 o 
   0   0  10    39988.95    40512.59    667.69 o 
   1   0  10      116.92      129.21     11.45 o 
   2   0  10     3068.20     2669.67     71.72 o 
   3   0  10    26754.81    28406.76    467.36 o 
   4   0  10     4068.48     3833.62     84.44 o 
   5   0  10     1881.19     1554.20     77.00 o 
   6   0  10    11516.76    10969.97    243.38 o 
   7   0  10     5774.20     6000.25    129.60 o 
   8   0  10     6195.20     6080.18    131.93 o 
   9   0  10    12285.55    12866.79    268.64 o 
  10   0  10     5305.16     4930.04    110.70 o 
  11   0  10      727.89      746.42     32.40 o 
  12   0  10      762.75      880.70     31.44 o 
  13   0  10      123.51       93.09     17.98 o 
  14   0  10     1024.26     1011.37     50.32 o 
  15   0  10      646.41      606.66     40.06 o 
  16   0  10      128.53       96.44     20.51 o 
  17   0  10      209.58      198.07     29.95 o 
  18   0  10        0.34      -14.88     15.18 o 
  19   0  10      943.76      924.27     54.23 o 
  20   0  10      104.74       69.03     22.12 o 
  21   0  10      265.85      265.29     36.19 o 
 -23   1  10      801.82      900.87     37.28 o 
 -22   1  10       52.06       40.45     10.73 o 
 -21   1  10     1038.57     1027.78     31.08 o 
 -20   1  10      336.72      331.04     18.44 o 
 -19   1  10       43.95       39.65      9.41 o 
 -18   1  10      294.21      310.36     17.05 o 
 -17   1  10     1193.34     1203.20     27.13 o 
 -16   1  10        0.99       -6.25      6.25 o 
 -15   1  10     2338.59     2432.72     43.40 o 
 -14   1  10      302.56      280.00     12.73 o 
 -13   1  10     1229.21     1262.00     25.71 o 
 -12   1  10     2405.35     2521.75     42.81 o 
 -11   1  10     1019.43     1040.67     21.65 o 
 -10   1  10      630.17      576.45     14.75 o 
  -9   1  10     9296.75     9476.30    139.58 o 
  -8   1  10     2760.79     2634.67     42.66 o 
  -7   1  10    16527.19    16725.93    215.27 o 
  -6   1  10    11306.35    11842.56    153.35 o 
  -5   1  10     5440.99     5533.38     66.98 o 
  -4   1  10     3571.54     3501.67     88.83 o 
  -3   1  10     1381.51     1302.75     18.26 o 
  -2   1  10     6076.31     5893.15     70.99 o 
  -1   1  10    19952.18    19692.98    229.93 o 
   0   1  10     6547.80     6595.34     79.09 o 
   1   1  10    16135.39    15298.84    179.42 o 
   2   1  10    20703.98    21575.65    302.62 o 
   3   1  10     2952.07     2879.06     52.00 o 
   4   1  10    16088.67    15997.76    206.50 o 
   5   1  10     5241.43     5419.98     82.57 o 
   7   1  10     8952.11     9195.05    136.97 o 
   8   1  10     3049.83     3390.48     55.63 o 
   9   1  10     6459.58     6695.49    102.84 o 
  10   1  10     3825.78     3960.12     74.64 o 
  11   1  10      100.34       60.19      8.98 o 
  12   1  10      789.02      774.29     24.22 o 
  13   1  10     1101.00     1107.93     30.03 o 
  14   1  10      165.40      139.45     12.36 o 
  15   1  10      358.15      318.00     35.60 o 
  16   1  10     1113.42     1065.72     62.72 o 
  17   1  10       12.18        2.87     11.38 o 
  18   1  10      652.39      612.79     30.79 o 
  19   1  10      119.09      105.84     16.64 o 
  20   1  10      316.17      280.16     25.20 o 
  21   1  10      144.19      110.71     17.75 o 
 -23   2  10       65.16       51.61     14.30 o 
 -22   2  10      534.86      540.79     29.03 o 
 -21   2  10       12.72        8.24      9.24 o 
 -20   2  10      395.42      365.66     19.13 o 
 -19   2  10      478.79      509.63     21.35 o 
 -18   2  10        8.52        3.94      7.82 o 
 -17   2  10      921.22      979.33     28.38 o 
 -16   2  10       94.02      107.98     10.81 o 
 -15   2  10      134.95      143.71     14.02 o 
 -14   2  10     2645.41     2692.20    140.78 o 
 -13   2  10     1008.01     1031.82     22.66 o 
 -12   2  10     1067.71     1082.52     23.01 o 
 -11   2  10     3724.20     4000.98     63.42 o 
 -10   2  10     9597.64     9724.69    143.67 o 
  -9   2  10       14.77       11.48      4.47 o 
  -8   2  10    37366.30    38810.96    553.96 o 
  -7   2  10    10221.00    11133.70    162.60 o 
  -6   2  10    15878.87    15686.10    228.93 o 
  -5   2  10     9464.51    10354.64    174.59 o 
  -4   2  10      335.49      288.87     21.53 o 
  -3   2  10      329.54      339.23     10.92 o 
  -2   2  10     5351.33     5145.12     80.83 o 
  -1   2  10     9119.82     9113.78    108.35 o 
   0   2  10     3298.85     2942.03     37.44 o 
   1   2  10    26780.75    27766.81    423.14 o 
   2   2  10    17762.50    17679.51    227.29 o 
   3   2  10    10087.44    10540.59    153.58 o 
   4   2  10       24.28        2.85      6.64 o 
   5   2  10     5014.38     4917.55     87.80 o 
   6   2  10     3143.57     3597.21     66.66 o 
   8   2  10     5945.94     5822.05     88.86 o 
   9   2  10     1975.30     2167.90     37.88 o 
  10   2  10      380.81      284.86     15.72 o 
  11   2  10     4274.33     4481.75     84.38 o 
  12   2  10       34.92       44.87      9.71 o 
  13   2  10      920.26      831.96     26.13 o 
  14   2  10     2095.69     2159.43     51.00 o 
  15   2  10     1813.24     1769.08     42.50 o 
  16   2  10      234.62      213.56     17.31 o 
  17   2  10     2268.42     2125.73     61.39 o 
  18   2  10       73.73       87.47     15.23 o 
  19   2  10      498.31      408.88     27.19 o 
  20   2  10      569.65      570.98     31.78 o 
  21   2  10       62.78       51.60     15.92 o 
 -23   3  10      641.35      705.73     52.29 o 
 -22   3  10        5.78        0.83     12.67 o 
 -21   3  10      766.09      821.14     35.66 o 
 -20   3  10       66.84       73.63     11.43 o 
 -19   3  10        0.38        1.04      8.38 o 
 -18   3  10      460.12      456.26     20.14 o 
 -17   3  10      432.44      496.49     20.43 o 
 -16   3  10      253.72      219.62     15.19 o 
 -15   3  10     3372.44     3603.31     70.57 o 
 -14   3  10      956.47      957.09     26.89 o 
 -13   3  10     3725.82     3727.47     71.52 o 
 -12   3  10     1727.95     1718.01     38.24 o 
 -11   3  10        1.28        5.73     11.33 o 
 -10   3  10      433.03      444.05     16.70 o 
  -9   3  10     9393.53     9269.65    159.22 o 
  -8   3  10      376.55      374.25     15.03 o 
  -7   3  10    11069.97    11147.14    188.85 o 
  -6   3  10    15103.98    16049.81    268.14 o 
  -5   3  10      180.38      128.00      9.47 o 
  -4   3  10    12941.97    13924.47    325.62 o 
  -3   3  10      151.12      113.57      8.79 o 
  -2   3  10      563.59      621.13     18.56 o 
  -1   3  10     7495.37     7368.98    136.76 o 
   0   3  10     2519.16     2459.92     39.73 o 
   1   3  10     7888.38     8074.00    123.22 o 
   2   3  10     3403.59     3484.76     54.44 o 
   3   3  10     1815.06     1719.48     60.88 o 
   4   3  10     2435.45     2424.02     39.78 o 
   5   3  10     1457.08     1543.69     48.28 o 
   6   3  10        2.48       -0.63     13.40 o 
   7   3  10     1656.80     1551.02     34.52 o 
   8   3  10      444.97      474.26     17.89 o 
   9   3  10     2156.46     2098.69     52.98 o 
  10   3  10     5304.96     5527.96    152.66 o 
  11   3  10       67.61       17.68     10.17 o 
  12   3  10     3850.37     3813.44     74.50 o 
  13   3  10      306.75      394.49     19.58 o 
  14   3  10        7.92       11.52      8.74 o 
  15   3  10      472.41      483.74     21.13 o 
  16   3  10     2383.24     2404.09     53.66 o 
  17   3  10       15.25       18.78     10.61 o 
  18   3  10     1554.24     1509.22     50.09 o 
  19   3  10      232.10      237.35     23.61 o 
  20   3  10       80.52       52.74     15.60 o 
  21   3  10      378.03      328.95     26.60 o 
 -23   4  10       81.69       89.49     23.50 o 
 -22   4  10     1291.30     1475.11     50.73 o 
 -21   4  10       70.65       62.07     15.72 o 
 -20   4  10      188.95      178.94     25.71 o 
 -19   4  10      301.40      280.49     18.16 o 
 -18   4  10      533.31      547.08     22.51 o 
 -17   4  10        0.92        3.14      8.32 o 
 -16   4  10     3882.30     4071.57     79.72 o 
 -15   4  10      498.76      506.92     20.88 o 
 -14   4  10     2970.35     2918.33     59.82 o 
 -13   4  10     2874.94     2899.46     58.87 o 
 -12   4  10       14.51       17.43      8.16 o 
 -11   4  10      398.16      384.96     16.91 o 
 -10   4  10      515.78      426.61     17.02 o 
  -9   4  10       67.19       57.23      7.82 o 
  -8   4  10      537.37      592.63     19.26 o 
  -7   4  10     2730.62     2616.24     62.48 o 
  -6   4  10      687.57      620.31     18.87 o 
  -5   4  10     4285.15     4213.59     94.68 o 
  -4   4  10      309.87      344.67     14.43 o 
  -3   4  10     6608.29     6618.16    138.38 o 
  -2   4  10     1278.10     1242.84     34.26 o 
  -1   4  10      654.18      515.20     29.99 o 
   0   4  10     6355.35     6597.00    113.73 o 
   1   4  10     1846.47     1775.40     44.02 o 
   2   4  10     3522.35     3500.64     55.47 o 
   3   4  10     6212.15     6722.89    100.91 o 
   4   4  10      662.54      574.85     20.20 o 
   5   4  10      986.04      950.71     24.89 o 
   6   4  10      291.70      303.42     15.38 o 
   7   4  10      927.50      937.44     25.72 o 
   8   4  10     2770.32     2824.65     56.66 o 
   9   4  10     4340.07     4642.81     74.51 o 
  10   4  10      270.09      243.60     17.76 o 
  11   4  10     2694.72     2776.39     48.92 o 
  12   4  10        8.55       -8.62      8.62 o 
  13   4  10       23.00       14.19     11.78 o 
  14   4  10        7.22       -8.13      8.13 o 
  15   4  10      594.93      620.39     24.30 o 
  16   4  10       86.74       71.82     11.91 o 
  17   4  10      942.79      908.30     36.87 o 
  18   4  10       96.87       90.99     24.88 o 
  19   4  10      799.58      766.05     35.89 o 
  20   4  10       99.16       66.97     16.15 o 
 -22   5  10       81.47       93.56     17.62 o 
 -21   5  10      519.23      524.63     31.11 o 
 -20   5  10      573.20      634.82     33.04 o 
 -19   5  10       34.45       23.80     11.11 o 
 -18   5  10      128.69      121.25     13.80 o 
 -17   5  10     1023.24     1037.49     31.16 o 
 -16   5  10        0.29        7.64      8.67 o 
 -15   5  10     2570.95     2603.80     56.92 o 
 -14   5  10      549.71      509.90     21.14 o 
 -13   5  10       45.81       32.38      9.30 o 
 -12   5  10      310.62      306.34     17.04 o 
 -11   5  10       40.86       31.08     10.81 o 
 -10   5  10       81.82       69.93      9.66 o 
  -9   5  10      622.03      488.39     18.98 o 
  -8   5  10      166.08      148.90     11.56 o 
  -7   5  10     1980.51     2002.06     43.08 o 
  -6   5  10      235.12      185.27     19.98 o 
  -5   5  10     4816.94     4887.48    192.11 o 
  -4   5  10      184.79      142.90     12.86 o 
  -3   5  10     1150.44     1040.10     32.92 o 
  -2   5  10       89.33      101.95     25.58 o 
  -1   5  10      550.20      559.68     23.52 o 
   0   5  10      917.14      840.20     27.93 o 
   1   5  10     3065.69     3216.84     59.52 o 
   2   5  10     7660.79     7808.36    116.85 o 
   3   5  10      459.61      426.55     27.49 o 
   4   5  10      860.43      741.44     18.25 o 
   5   5  10      269.39      243.53     15.57 o 
   6   5  10      948.69      894.99     25.48 o 
   7   5  10       57.97       74.67     12.85 o 
   8   5  10     1917.67     2139.57     86.27 o 
   9   5  10       44.32       62.86      8.48 o 
  10   5  10     2956.83     3134.67     54.49 o 
  11   5  10      261.37      220.31     13.55 o 
  12   5  10        5.09        5.95      8.88 o 
  13   5  10      139.27      128.76     12.63 o 
  14   5  10      489.67      471.19     22.46 o 
  15   5  10      213.46      208.50     16.28 o 
  16   5  10      326.56      297.53     24.81 o 
  17   5  10      284.18      287.08     24.12 o 
  18   5  10      841.59      853.75     37.03 o 
  19   5  10        1.12        7.56     13.76 o 
 -21   6  10       65.74       65.72     16.34 o 
 -20   6  10        6.81      -15.68     15.68 o 
 -19   6  10      101.50      113.34     17.72 o 
 -18   6  10       82.16       65.75     12.11 o 
 -17   6  10       71.55       75.88     12.20 o 
 -16   6  10      377.77      395.31     20.28 o 
 -15   6  10      135.77      125.83     12.62 o 
 -14   6  10      842.91      821.77     27.04 o 
 -13   6  10        0.16        0.63      8.76 o 
 -12   6  10      179.10      180.35     23.83 o 
 -11   6  10        9.04        8.99      8.57 o 
 -10   6  10       32.00       14.29     11.30 o 
  -9   6  10      575.20      540.32     47.85 o 
  -8   6  10     2324.53     2256.78     60.78 o 
  -7   6  10      457.66      498.31     33.12 o 
  -6   6  10     2353.58     1983.96    183.25 o 
  -5   6  10      129.14      121.34     56.46 o 
  -4   6  10      610.16      466.25     64.79 o 
  -3   6  10     1341.71     1239.88     38.11 o 
  -2   6  10      241.61      184.03     23.86 o 
  -1   6  10     2212.33     2284.88     57.74 o 
   0   6  10     1267.65     1310.87     68.10 o 
   1   6  10       35.86       40.26     10.09 o 
   2   6  10       56.02       51.40     14.64 o 
   3   6  10     1253.66     1102.91     49.92 o 
   4   6  10      118.63       88.46      8.22 o 
   5   6  10       19.22       20.18      8.48 o 
   6   6  10      296.74      358.45     28.50 o 
   7   6  10      161.52      202.72     15.40 o 
   8   6  10      169.80      199.74     15.53 o 
   9   6  10      675.20      736.13     21.33 o 
  10   6  10      207.91      261.71     14.81 o 
  11   6  10      476.27      490.76     18.00 o 
  12   6  10      382.10      438.98     18.97 o 
  13   6  10       12.80       26.72     11.42 o 
  14   6  10      206.41      281.37     20.36 o 
  15   6  10      126.57       91.94     16.08 o 
  16   6  10       99.06      116.64     16.85 o 
  17   6  10      357.53      358.61     26.47 o 
  18   6  10      137.40      114.77     17.03 o 
 -20   7  10       77.69       71.04     16.48 o 
 -19   7  10       19.62       16.18     14.39 o 
 -18   7  10        2.97        3.87     13.61 o 
 -17   7  10       46.05       43.38     15.23 o 
 -16   7  10       86.19       79.38     20.54 o 
 -15   7  10      270.44      220.47     20.40 o 
 -14   7  10      219.49      169.57     18.18 o 
 -13   7  10     1215.20     1274.66     43.88 o 
 -12   7  10        0.12       16.32     12.04 o 
 -11   7  10      227.81      236.03     23.47 o 
 -10   7  10       57.13       41.89     18.20 o 
  -9   7  10       15.44       21.91     12.42 o 
  -8   7  10      170.00      142.78     26.15 o 
  -7   7  10      349.13      288.07     59.37 o 
  -6   7  10        3.01       -6.66     18.91 o 
  -5   7  10      105.08       96.59     20.63 o 
  -4   7  10       26.94       14.49     11.39 o 
  -3   7  10      131.45       95.26     19.03 o 
  -2   7  10      223.51      185.32     17.49 o 
  -1   7  10      523.14      534.22     25.59 o 
   0   7  10       16.54       15.72     10.59 o 
   1   7  10      368.26      364.07     21.81 o 
   2   7  10      330.98      283.17     34.94 o 
   3   7  10       10.93       -7.53     16.21 o 
   4   7  10     1783.00     1792.73     58.27 o 
   5   7  10      353.14      328.24     24.02 o 
   6   7  10      433.71      374.09     19.55 o 
   7   7  10      100.31       75.52     10.88 o 
   8   7  10      337.16      315.66     18.47 o 
   9   7  10        6.77       -7.26      7.26 o 
  10   7  10      313.65      284.69     15.31 o 
  11   7  10        2.92        7.80      8.34 o 
  12   7  10       28.18       10.73      8.90 o 
  13   7  10       56.35       68.05     10.41 o 
  14   7  10        0.62      -12.46     29.53 o 
  15   7  10        1.21       -6.02     12.18 o 
  16   7  10       82.62       60.97     15.00 o 
  17   7  10       74.71       56.89     19.53 o 
 -18   8  10       20.70       31.61     15.56 o 
 -17   8  10        3.75       25.49     14.59 o 
 -16   8  10       42.11       27.25     14.12 o 
 -15   8  10        0.35      -11.10     11.10 o 
 -14   8  10      122.99      133.71     21.78 o 
 -13   8  10       31.96       17.53     13.54 o 
 -12   8  10      229.24      231.28     31.19 o 
 -11   8  10       15.95       -0.90     12.75 o 
 -10   8  10      224.24      230.46     29.02 o 
  -9   8  10        4.81      -11.09     11.09 o 
  -8   8  10      628.72      600.83     29.58 o 
  -7   8  10      583.32      529.89     27.26 o 
  -6   8  10      299.60      212.20     19.98 o 
  -5   8  10      216.44      165.66     16.52 o 
  -4   8  10       23.31       -6.64     10.56 o 
  -3   8  10       29.56       14.03     11.56 o 
  -2   8  10      524.36      575.16     32.03 o 
  -1   8  10      111.45       86.13     15.58 o 
   0   8  10     1262.96     1340.02     42.28 o 
   1   8  10       45.37       40.02     12.29 o 
   2   8  10       44.18       59.84     12.71 o 
   3   8  10     1535.84     1678.56     69.89 o 
   4   8  10      138.26      144.17     27.46 o 
   5   8  10      989.15      996.54     37.75 o 
   6   8  10      100.42       91.83     16.06 o 
   7   8  10      971.24      991.01     37.25 o 
   8   8  10        1.60       -7.81      9.43 o 
   9   8  10        4.86        7.24      9.76 o 
  10   8  10       44.47       25.11     10.79 o 
  11   8  10       31.76       28.89      9.31 o 
  12   8  10       19.15       12.12      8.85 o 
  13   8  10      220.92      267.54     19.36 o 
  14   8  10       18.37       19.20     13.21 o 
  15   8  10       13.29        1.79     12.59 o 
  16   8  10        7.79      -16.15     16.15 o 
 -16   9  10       16.10        2.96     21.53 o 
 -15   9  10        7.72       -0.89     13.38 o 
 -14   9  10       14.73       12.12     19.53 o 
 -13   9  10       98.58       60.36     17.00 o 
 -12   9  10      217.28      208.45     44.14 o 
 -11   9  10        5.21       -0.36     14.37 o 
 -10   9  10      472.73      429.53     28.36 o 
  -9   9  10      425.75      440.24     28.44 o 
  -8   9  10      137.16      146.06     18.10 o 
  -7   9  10      252.18      194.74     37.73 o 
  -6   9  10     1633.43     1739.91     53.69 o 
  -5   9  10       30.65       30.46     13.92 o 
  -4   9  10      933.32      942.47     38.39 o 
  -3   9  10      313.26      282.55     23.77 o 
  -2   9  10      106.74      113.94     21.53 o 
  -1   9  10      282.29      238.24     22.68 o 
   0   9  10      234.71      212.70     20.11 o 
   1   9  10       50.89       41.80     26.51 o 
   2   9  10       29.46       20.03     10.35 o 
   3   9  10        4.07       23.53     15.12 o 
   4   9  10       17.28       21.41     34.63 o 
   5   9  10       76.98       87.87     15.96 o 
   6   9  10      156.24      251.66     23.71 o 
   7   9  10      119.77      123.37     13.62 o 
   8   9  10        1.81       -5.36      9.84 o 
   9   9  10      380.89      390.67     21.20 o 
  10   9  10      361.91      353.57     20.57 o 
  11   9  10      311.53      325.74     24.10 o 
  12   9  10      377.70      380.00     25.90 o 
  13   9  10        0.95       -1.01     17.05 o 
 -14  10  10      134.57      115.60     18.79 o 
 -13  10  10       65.37       69.50     17.48 o 
 -12  10  10        7.05        2.41     14.74 o 
 -11  10  10      259.32      272.91     30.43 o 
 -10  10  10      143.82      143.89     20.08 o 
  -9  10  10      138.82      124.77     40.64 o 
  -8  10  10      358.10      351.99     27.42 o 
  -7  10  10      124.87      133.48     18.81 o 
  -6  10  10        5.30      -13.82     13.82 o 
  -5  10  10     1585.06     1753.94     55.61 o 
  -4  10  10       61.43       42.35     17.34 o 
  -3  10  10      826.52      855.41     36.32 o 
  -2  10  10      245.03      252.29     21.77 o 
  -1  10  10       35.04        1.05     22.76 o 
   0  10  10      854.06      845.05     34.45 o 
   1  10  10       91.99       65.98     13.89 o 
   2  10  10      118.79      100.58     20.67 o 
   3  10  10      336.69      300.04     32.42 o 
   4  10  10       44.02       44.50     14.66 o 
   5  10  10       98.23       89.98     20.20 o 
   6  10  10      135.73      151.73     18.30 o 
   7  10  10        2.65      -10.28     10.28 o 
   8  10  10      578.14      676.64     29.10 o 
   9  10  10       11.03        2.36     10.88 o 
  10  10  10      131.85      156.93     27.58 o 
  11  10  10      189.17      177.00     28.23 o 
 -10  11  10       29.79       41.86     15.82 o 
  -9  11  10      203.98      172.78     20.79 o 
  -8  11  10       73.03       74.39     17.04 o 
  -7  11  10      461.37      415.01     28.92 o 
  -6  11  10        0.29      -12.77     12.77 o 
  -5  11  10       87.57       55.62     16.02 o 
  -4  11  10      297.37      295.62     27.19 o 
  -3  11  10       18.41       17.24     22.18 o 
  -2  11  10      615.64      633.69     32.75 o 
  -1  11  10      861.03      977.86     39.48 o 
   0  11  10        5.77      -12.71     12.71 o 
   1  11  10      875.50     1014.82     56.95 o 
   2  11  10     1462.33     1447.23     69.24 o 
   3  11  10       15.48       24.36     33.27 o 
   4  11  10      635.45      601.62     32.05 o 
   5  11  10      434.35      421.42     30.06 o 
   6  11  10        2.67      -15.18     15.18 o 
   7  11  10      544.18      549.96     32.51 o 
   8  11  10       25.94       15.56     15.85 o 
  -4  12  10       16.32       15.59     14.57 o 
  -3  12  10      425.53      389.39     53.73 o 
  -2  12  10      144.61      123.24     18.65 o 
  -1  12  10       88.77       90.09     24.59 o 
   0  12  10      693.24      766.90     51.60 o 
   1  12  10      408.79      436.35     41.82 o 
 -23   1  11      104.96       97.59     22.85 o 
 -22   1  11        1.85        2.77      9.71 o 
 -21   1  11       43.59       21.63      9.85 o 
 -20   1  11       21.88       21.85      9.42 o 
 -19   1  11      354.37      373.41     18.53 o 
 -18   1  11       67.67       82.43     10.26 o 
 -17   1  11       44.14       21.83      8.47 o 
 -16   1  11       11.77       -0.37      6.60 o 
 -15   1  11      462.21      439.51     15.82 o 
 -14   1  11      562.86      567.79     17.21 o 
 -13   1  11        2.97        6.66      5.53 o 
 -12   1  11     1323.83     1280.17     25.77 o 
 -11   1  11      452.00      459.23     13.92 o 
 -10   1  11       15.21       17.99      5.03 o 
  -9   1  11      540.09      529.98     14.11 o 
  -8   1  11      952.33      856.18     20.12 o 
  -7   1  11       43.31       35.83      5.79 o 
  -6   1  11     4264.39     3949.14     49.19 o 
  -5   1  11     5449.22     5316.83     64.80 o 
  -4   1  11     2938.99     3137.09     43.64 o 
  -3   1  11     3236.29     3009.47     38.26 o 
  -2   1  11      350.52      339.88      8.14 o 
  -1   1  11      246.73      334.41     16.89 o 
   0   1  11     1719.39     1441.67     20.41 o 
   1   1  11       66.81      102.11      9.34 o 
   2   1  11     2275.99     2170.60     31.79 o 
   3   1  11        1.73        3.63      5.98 o 
   4   1  11     1901.90     1983.20     29.64 o 
   5   1  11      634.54      494.69     30.83 o 
   6   1  11       33.22       31.91      5.81 o 
   7   1  11     1502.69     1309.39     26.17 o 
   8   1  11      179.80      167.83     13.20 o 
   9   1  11     2472.28     2456.79     43.53 o 
  10   1  11      143.38      170.90     13.35 o 
  11   1  11       90.25       93.57     12.79 o 
  12   1  11     1026.42      956.40     27.61 o 
  13   1  11        0.21       -8.29      8.29 o 
  14   1  11      225.58      211.99     16.22 o 
  15   1  11      316.32      296.09     18.25 o 
  16   1  11       57.98       44.91     13.39 o 
  17   1  11      415.10      382.25     25.90 o 
  18   1  11      143.79      108.41     17.41 o 
  19   1  11       36.83       -0.36     13.16 o 
  20   1  11       66.54       44.56     15.49 o 
  21   1  11       27.56      -12.85     12.85 o 
 -23   2  11        1.20      -10.40     11.56 o 
 -22   2  11       10.37        3.82     11.87 o 
 -21   2  11       49.96       31.93     10.34 o 
 -20   2  11      199.80      168.76     14.12 o 
 -19   2  11       42.96       43.39      9.76 o 
 -18   2  11       71.30       65.03      9.95 o 
 -17   2  11        4.14       -1.80      7.56 o 
 -16   2  11        0.42       -6.75      6.75 o 
 -15   2  11      290.04      227.01     15.13 o 
 -14   2  11      340.44      324.36     23.91 o 
 -13   2  11       16.60       23.05      7.82 o 
 -12   2  11     2643.77     2597.40     92.35 o 
 -11   2  11     1144.45     1050.77     22.30 o 
 -10   2  11     3634.41     3661.24     58.49 o 
  -9   2  11      543.19      533.77     14.72 o 
  -8   2  11       23.43       31.64      7.29 o 
  -7   2  11     2825.20     2683.11     52.18 o 
  -6   2  11     2684.81     2583.81     41.99 o 
  -5   2  11     8569.51     8990.10    117.52 o 
  -4   2  11     8796.06     9040.66    165.14 o 
  -3   2  11     1206.38     1375.30     28.19 o 
  -2   2  11     6002.47     5895.16     71.53 o 
  -1   2  11     1412.26     1316.59     19.17 o 
   0   2  11     2249.60     2223.85     29.55 o 
   1   2  11     3309.87     3360.43     42.76 o 
   3   2  11     1012.12      869.42     27.17 o 
   4   2  11      324.19      307.49     12.47 o 
   5   2  11      224.25      171.14     14.00 o 
   6   2  11      835.84      742.99     20.80 o 
   7   2  11       28.91       16.23      8.66 o 
   8   2  11      659.15      742.67     34.64 o 
   9   2  11        5.26       10.30      7.36 o 
  10   2  11      638.26      565.19     26.30 o 
  11   2  11      395.89      415.68     19.43 o 
  12   2  11      444.09      374.58     19.27 o 
  13   2  11       23.30       18.68      9.22 o 
  14   2  11       11.50        3.69      8.67 o 
  15   2  11       15.34       22.45      9.99 o 
  16   2  11       45.93       26.02     10.94 o 
  17   2  11        6.24       -5.14     11.90 o 
  18   2  11        5.66      -10.72     12.34 o 
  19   2  11       50.78       42.07     15.00 o 
  20   2  11       14.59       -3.04     13.85 o 
  21   2  11      199.23      164.99     20.21 o 
 -23   3  11       60.06       60.94     15.11 o 
 -22   3  11      228.12      239.26     23.24 o 
 -21   3  11       51.08       34.15     10.60 o 
 -20   3  11      504.71      549.74     22.99 o 
 -19   3  11      929.58      981.54     29.80 o 
 -18   3  11        3.61        8.62      8.08 o 
 -17   3  11      434.05      451.20     19.65 o 
 -16   3  11      201.78      158.04     12.68 o 
 -15   3  11       87.10       83.17     10.06 o 
 -14   3  11        8.48        3.43      7.97 o 
 -13   3  11     1015.04     1013.88     27.77 o 
 -12   3  11      418.96      382.04     17.24 o 
 -11   3  11     5166.85     4811.05    154.70 o 
 -10   3  11       57.73       52.32      7.97 o 
  -9   3  11     4196.38     4189.03     77.30 o 
  -8   3  11       86.49       74.52     12.21 o 
  -7   3  11       60.86       31.70      7.04 o 
  -6   3  11      940.91      919.94     26.48 o 
  -5   3  11     5378.60     5779.05    101.57 o 
  -4   3  11     1618.09     1772.49     43.62 o 
  -3   3  11     5747.20     5954.49    107.46 o 
  -2   3  11        7.32       -5.52      5.52 o 
  -1   3  11     7330.59     7117.20     94.42 o 
   0   3  11     8146.10     7758.21    114.80 o 
   1   3  11      117.76       77.74      7.18 o 
   2   3  11    17315.10    17167.42    247.99 o 
   3   3  11     2412.26     2357.39     39.06 o 
   4   3  11     5003.30     4864.95     74.38 o 
   5   3  11     1145.02     1234.86     49.83 o 
   6   3  11      886.39      923.92     24.36 o 
   7   3  11      158.76      197.14     13.59 o 
   8   3  11      821.21      743.91     22.73 o 
   9   3  11     1858.65     1692.66     32.53 o 
  10   3  11       90.91       99.14     12.25 o 
  11   3  11     2260.57     2291.82     49.65 o 
  12   3  11      175.06      160.04     21.23 o 
  13   3  11      410.38      355.54     18.95 o 
  14   3  11      143.37      131.14     12.97 o 
  15   3  11        1.25       -8.84      8.87 o 
  16   3  11        9.12        8.93     10.45 o 
  17   3  11       28.57       32.61     11.69 o 
  18   3  11       55.19       34.61     25.04 o 
  19   3  11        3.02      -13.13     13.13 o 
  20   3  11      205.87      194.92     29.74 o 
 -22   4  11      105.05      151.20     18.82 o 
 -21   4  11      224.69      167.86     19.09 o 
 -20   4  11      549.92      491.52     22.85 o 
 -19   4  11      120.18      111.45     12.61 o 
 -18   4  11     1295.91     1360.64     36.55 o 
 -17   4  11      384.48      439.65     20.42 o 
 -16   4  11      360.89      410.59     19.83 o 
 -15   4  11      540.33      611.82     23.10 o 
 -14   4  11      728.72      676.72     23.62 o 
 -13   4  11     1098.78     1083.83     29.54 o 
 -12   4  11     2884.09     2756.11     56.33 o 
 -11   4  11        3.99       -5.51      6.99 o 
 -10   4  11     3862.03     3391.64     85.50 o 
  -9   4  11     1123.46     1038.26     26.95 o 
  -8   4  11     1742.27     1580.27     43.09 o 
  -7   4  11     3289.47     3153.09     60.70 o 
  -6   4  11     1580.10     1670.12     36.28 o 
  -5   4  11       62.89       55.49      7.56 o 
  -4   4  11    10522.73    11106.26    260.55 o 
  -3   4  11      739.48      731.60     20.67 o 
  -2   4  11     9272.12     9120.28    272.36 o 
  -1   4  11     2422.31     2287.81     43.58 o 
   0   4  11     3897.75     3767.97     59.13 o 
   1   4  11     4854.84     4874.26     74.81 o 
   2   4  11      693.95      704.26     21.36 o 
   3   4  11     4071.72     4288.33     66.97 o 
   4   4  11    10863.20    10839.83    159.50 o 
   5   4  11        1.81       -6.55      6.55 o 
   6   4  11     2724.09     2732.44     54.52 o 
   7   4  11     1670.01     1635.88     73.91 o 
   8   4  11     1130.63     1201.13     45.24 o 
   9   4  11     2788.52     2749.01     63.87 o 
  10   4  11      355.49      404.61     15.72 o 
  11   4  11       42.28       31.64      9.96 o 
  12   4  11      517.97      504.01     21.39 o 
  13   4  11      258.80      241.51     16.75 o 
  14   4  11       29.87       25.74     10.01 o 
  15   4  11      470.18      415.70     21.40 o 
  16   4  11       21.65        8.01     10.10 o 
  17   4  11       11.42       -0.89     12.33 o 
  18   4  11      232.74      196.96     20.77 o 
  19   4  11       18.31       20.60     13.84 o 
  20   4  11       98.96       78.90     17.00 o 
 -22   5  11       45.24       56.30     18.70 o 
 -21   5  11       80.44       55.94     28.92 o 
 -20   5  11       38.98       31.62     14.72 o 
 -19   5  11      967.40      934.21     30.64 o 
 -18   5  11      115.72      104.22     12.55 o 
 -17   5  11      567.20      587.38     23.86 o 
 -16   5  11      562.51      573.32     23.12 o 
 -15   5  11      353.29      366.46     19.24 o 
 -14   5  11     2586.19     2697.25     57.51 o 
 -13   5  11      450.89      467.87     22.62 o 
 -12   5  11     1190.27     1158.99     31.33 o 
 -11   5  11     5168.11     5344.52     98.97 o 
 -10   5  11      983.50      819.57     24.96 o 
  -9   5  11     1587.83     1662.78     41.31 o 
  -8   5  11     5237.72     5257.20    179.71 o 
  -7   5  11      472.51      423.35     18.30 o 
  -6   5  11     7267.62     7445.96    131.16 o 
  -5   5  11     7463.34     7839.69    298.06 o 
  -4   5  11      118.58       69.35     17.76 o 
  -3   5  11    11463.13    11416.44    274.18 o 
  -2   5  11      560.69      543.37     77.64 o 
  -1   5  11    10120.21     9941.54    208.80 o 
   0   5  11     1787.52     1905.62     48.88 o 
   1   5  11      156.43      156.15     12.55 o 
   2   5  11        1.67        8.50      5.76 o 
   3   5  11     2605.20     2678.17     45.11 o 
   4   5  11      150.52      115.87     10.01 o 
   5   5  11     5543.07     5656.41    149.58 o 
   6   5  11      189.90      216.30     15.04 o 
   7   5  11     4876.04     5109.11     94.52 o 
   8   5  11     1553.18     1664.93     41.03 o 
   9   5  11      947.37      973.56     24.17 o 
  10   5  11     3489.42     3560.83     60.79 o 
  11   5  11      288.86      274.83     14.82 o 
  12   5  11      130.73      129.03     12.75 o 
  13   5  11     1107.33     1162.31     33.18 o 
  14   5  11     1550.54     1622.83     41.42 o 
  15   5  11      131.38      138.70     14.14 o 
  16   5  11      468.02      476.17     28.66 o 
  17   5  11      408.24      436.87     27.78 o 
  18   5  11        7.27       17.11     13.29 o 
  19   5  11      783.20      832.97     37.95 o 
 -21   6  11      177.18      195.57     24.87 o 
 -20   6  11      226.52      215.50     22.17 o 
 -19   6  11       88.48       89.60     16.68 o 
 -18   6  11     1452.59     1564.36     41.45 o 
 -17   6  11      116.02      103.89     12.79 o 
 -16   6  11      963.13      921.75     29.39 o 
 -15   6  11      331.03      270.17     17.70 o 
 -14   6  11        0.41       -8.15      8.15 o 
 -13   6  11     2701.95     2731.37     58.52 o 
 -12   6  11     4201.73     4327.80     83.94 o 
 -11   6  11      176.22      175.56     14.71 o 
 -10   6  11     3949.81     4154.29     97.70 o 
  -9   6  11      792.65      687.54     29.92 o 
  -8   6  11     3010.50     2992.23     91.00 o 
  -7   6  11     5814.72     6185.64    138.35 o 
  -6   6  11     1749.57     1637.27     47.37 o 
  -5   6  11     1626.63     1768.19     49.37 o 
  -4   6  11     6408.00     6596.97    144.77 o 
  -3   6  11      111.70      141.65     19.68 o 
  -2   6  11    10227.12    10396.30    387.24 o 
  -1   6  11     2109.15     2075.36    137.57 o 
   0   6  11     1088.22     1078.55    102.49 o 
   1   6  11     1083.85     1143.89     99.39 o 
   2   6  11      485.89      416.30     17.38 o 
   3   6  11      637.54      669.39     21.59 o 
   4   6  11     3130.87     3329.10     64.99 o 
   5   6  11      621.36      563.46     33.32 o 
   6   6  11      820.95      921.20     26.57 o 
   7   6  11      247.94      282.42     17.05 o 
   8   6  11      864.36      833.74     26.29 o 
   9   6  11     2058.96     2129.60     41.01 o 
  10   6  11      753.91      757.82     21.93 o 
  11   6  11       43.57       47.49      9.00 o 
  12   6  11     2466.28     2554.43     55.92 o 
  13   6  11      925.89      927.61     30.50 o 
  14   6  11     1204.12     1295.71     36.75 o 
  15   6  11     2028.56     2204.11     64.13 o 
  16   6  11        6.29        3.90     12.78 o 
  17   6  11      355.13      420.33     28.47 o 
  18   6  11      256.29      289.71     26.96 o 
 -19   7  11      592.16      639.47     33.43 o 
 -18   7  11       15.26       -4.93     13.07 o 
 -17   7  11     1968.97     2118.34     64.04 o 
 -16   7  11        3.97      -11.71     12.15 o 
 -15   7  11       66.82       44.82     14.51 o 
 -14   7  11      379.52      333.90     24.47 o 
 -13   7  11     1725.12     1655.20     60.22 o 
 -12   7  11      438.00      531.90     28.68 o 
 -11   7  11     4782.75     4916.55    163.24 o 
 -10   7  11        2.91       25.96     12.62 o 
  -9   7  11     3666.81     3724.60     91.89 o 
  -8   7  11      363.22      312.37     22.99 o 
  -7   7  11     1684.34     1551.39     47.41 o 
  -6   7  11     1275.91     1226.81     40.82 o 
  -5   7  11     1496.52     1390.30     43.18 o 
  -4   7  11       46.99       29.72     16.72 o 
  -3   7  11     6246.97     6317.68    416.10 o 
  -2   7  11      143.32      165.49     44.32 o 
  -1   7  11     4735.58     5081.71    115.37 o 
   0   7  11     4824.99     5080.50    114.89 o 
   1   7  11       50.65       46.54     17.53 o 
   2   7  11     6071.72     6479.55    116.60 o 
   3   7  11     3545.69     3775.06     91.52 o 
   4   7  11       45.10       44.29     24.48 o 
   5   7  11     3596.49     3792.89     91.76 o 
   6   7  11     1058.74      994.87     36.71 o 
   7   7  11       81.09       61.41     14.49 o 
   8   7  11     1545.58     1595.53     39.26 o 
   9   7  11      267.11      268.62     21.11 o 
  10   7  11       29.90       37.93      8.95 o 
  11   7  11     2046.83     2220.70     43.82 o 
  12   7  11      331.83      283.07     16.20 o 
  13   7  11      747.81      836.51     29.10 o 
  14   7  11     1191.02     1169.41     45.91 o 
  15   7  11       80.74       86.61     15.70 o 
  16   7  11      538.31      529.89     30.60 o 
  17   7  11       13.28       -4.34     12.56 o 
 -18   8  11     1257.83     1306.04     48.44 o 
 -17   8  11       72.91       60.44     15.83 o 
 -16   8  11      701.13      660.05     46.86 o 
 -15   8  11      515.54      500.26     29.38 o 
 -14   8  11        8.98      -11.92     11.92 o 
 -13   8  11      673.89      637.29     44.62 o 
 -12   8  11     1100.02      965.95     39.18 o 
 -11   8  11       71.36       79.24     16.01 o 
 -10   8  11     2165.23     2149.25     62.41 o 
  -9   8  11       56.00       55.02     14.02 o 
  -8   8  11      731.39      695.56     31.34 o 
  -7   8  11      229.25      218.65     19.56 o 
  -6   8  11        6.39      -10.52     10.52 o 
  -5   8  11      396.41      369.25     23.19 o 
  -4   8  11      630.38      592.44     27.89 o 
  -3   8  11      144.68      140.37     20.57 o 
  -2   8  11     5748.91     5956.44    134.83 o 
  -1   8  11      411.25      473.39     33.30 o 
   0   8  11     1326.48     1283.76     57.73 o 
   1   8  11     2662.05     2756.69    120.09 o 
   2   8  11      757.27      750.70     30.31 o 
   3   8  11      198.43      171.54     23.30 o 
   4   8  11     4981.89     5362.65    124.64 o 
   5   8  11     2181.70     2116.52     59.98 o 
   6   8  11     2339.54     2622.38     70.21 o 
   7   8  11     2196.79     2169.54     61.15 o 
   8   8  11        0.39       -1.60      9.73 o 
   9   8  11      813.27      848.21     28.30 o 
  10   8  11      893.37      927.95     29.81 o 
  11   8  11      291.08      247.85     18.14 o 
  12   8  11      453.25      516.62     20.06 o 
  13   8  11      774.71      822.28     35.75 o 
  14   8  11      244.61      268.99     24.92 o 
  15   8  11      354.07      319.18     27.01 o 
 -16   9  11      134.82      119.60     25.81 o 
 -15   9  11      349.11      280.07     32.71 o 
 -14   9  11      685.63      624.59     33.18 o 
 -13   9  11       36.18       13.51     15.00 o 
 -12   9  11      629.60      599.12     32.69 o 
 -11   9  11      971.47      869.54     38.25 o 
 -10   9  11       53.17       33.64     15.52 o 
  -9   9  11      825.64      718.86     33.78 o 
  -8   9  11       81.14       87.80     16.35 o 
  -7   9  11        3.87      -11.23     11.23 o 
  -6   9  11      509.21      533.73     29.18 o 
  -5   9  11      983.74      958.00     37.65 o 
  -4   9  11      395.56      463.98     27.61 o 
  -3   9  11     2085.64     2107.83     73.28 o 
  -2   9  11        0.21       -0.86     16.66 o 
  -1   9  11     1256.06     1162.58     39.90 o 
   0   9  11      127.61       57.49     19.42 o 
   1   9  11       35.37       43.43     13.27 o 
   2   9  11       12.12       15.70     15.70 o 
   3   9  11     1966.31     2107.65     63.51 o 
   4   9  11      394.41      347.10     25.76 o 
   5   9  11     1954.80     2134.53     61.44 o 
   6   9  11     1421.96     1471.91     47.79 o 
   7   9  11      813.26      890.49     36.64 o 
   8   9  11      951.85     1012.19     31.89 o 
   9   9  11       10.71       -9.81      9.81 o 
  10   9  11       35.89       45.95     11.88 o 
  11   9  11      636.56      684.66     26.80 o 
  12   9  11      157.74      132.89     16.97 o 
  13   9  11      875.27      999.77     39.67 o 
 -13  10  11      602.80      601.49     33.21 o 
 -12  10  11      490.72      462.09     36.94 o 
 -11  10  11      162.97      137.08     19.45 o 
 -10  10  11     2094.57     2021.29     62.94 o 
  -9  10  11       29.88       27.24     15.67 o 
  -8  10  11      629.97      580.86     31.75 o 
  -7  10  11      194.27      157.12     27.17 o 
  -6  10  11      299.53      207.87     21.76 o 
  -5  10  11      355.57      345.12     26.89 o 
  -4  10  11     2188.82     2178.51     63.73 o 
  -3  10  11       27.22       -6.48     24.59 o 
  -2  10  11      563.28      608.22     78.29 o 
  -1  10  11      291.47      254.77     28.65 o 
   0  10  11       91.98       57.23     13.99 o 
   1  10  11       89.40       73.55     20.91 o 
   2  10  11      516.14      486.90     38.58 o 
   3  10  11        0.78      -10.60     13.05 o 
   4  10  11      942.93      968.19     38.94 o 
   5  10  11      106.93       82.37     18.71 o 
   6  10  11      503.24      482.50     28.96 o 
   7  10  11      139.36      169.86     15.89 o 
   8  10  11       25.54       22.18     11.82 o 
   9  10  11      265.85      300.22     20.37 o 
  10  10  11      212.42      187.26     30.44 o 
  11  10  11       30.28       57.16     22.08 o 
 -10  11  11       69.35       93.82     17.95 o 
  -9  11  11     1058.25     1128.73     44.72 o 
  -8  11  11       15.70        6.89     14.67 o 
  -7  11  11      149.78      169.69     20.32 o 
  -6  11  11       38.21       19.46     14.89 o 
  -5  11  11      226.96      155.81     19.41 o 
  -4  11  11        3.54      -12.35     12.35 o 
  -3  11  11      571.06      552.52     31.30 o 
  -2  11  11      240.80      277.78     45.50 o 
  -1  11  11        2.77       -4.24     13.13 o 
   0  11  11      284.07      311.59     39.09 o 
   1  11  11       79.92       52.34     21.56 o 
   2  11  11       18.17       49.32     21.32 o 
   3  11  11      281.49      266.05     26.81 o 
   4  11  11       59.45       27.61     15.99 o 
   5  11  11      518.22      513.12     31.18 o 
   6  11  11      166.67      135.16     16.00 o 
   7  11  11       15.59      -12.27     15.26 o 
 -23   0  12     1041.33     1083.63     57.66 o 
 -22   0  12      238.30      231.39     32.50 o 
 -21   0  12      666.73      654.63     44.86 o 
 -20   0  12     2007.37     2084.20     83.56 o 
 -19   0  12      354.46      354.36     32.04 o 
 -18   0  12       31.09       43.97     11.94 o 
 -17   0  12     4028.31     4415.58    102.51 o 
 -16   0  12     1846.24     1881.71     51.67 o 
 -15   0  12     6275.65     6518.18    143.09 o 
 -14   0  12     4999.41     5176.21    115.56 o 
 -13   0  12     2723.54     2545.84     62.67 o 
 -12   0  12     3485.13     3266.50    119.10 o 
 -11   0  12     5193.92     5400.87    117.95 o 
 -10   0  12     1469.35     1466.38     39.01 o 
  -9   0  12     5322.89     6139.71    323.68 o 
  -8   0  12     1186.89     1150.24     24.84 o 
  -7   0  12     4698.70     4762.63     83.25 o 
  -6   0  12    16148.37    16549.88    274.86 o 
  -5   0  12     9910.23     9948.24    167.42 o 
  -4   0  12    31115.86    31265.38    514.38 o 
  -1   0  12    11592.73    11244.92    188.02 o 
   0   0  12     7791.31     8063.46    136.36 o 
   1   0  12     7627.99     7303.97    151.50 o 
   2   0  12    19544.76    19729.23    346.77 o 
   3   0  12     2407.44     2354.84     44.23 o 
   4   0  12    14275.65    14082.92    290.83 o 
   5   0  12     7931.66     8208.55    173.82 o 
   6   0  12        5.72       18.02      7.69 o 
   8   0  12     4263.00     4394.24     99.62 o 
   9   0  12     1304.12     1196.82     38.32 o 
  10   0  12      781.19      788.92     42.16 o 
  11   0  12      281.19      286.59     20.22 o 
  12   0  12      318.84      259.31     20.35 o 
  13   0  12     2562.43     2504.68     93.87 o 
  14   0  12     2129.62     2112.79     83.85 o 
  15   0  12       75.65       66.80     19.95 o 
  16   0  12      759.26      746.83     46.65 o 
  17   0  12      159.43       87.08     21.69 o 
  18   0  12      724.35      708.64     48.18 o 
  19   0  12      160.12      111.49     25.73 o 
  20   0  12      642.81      562.99     46.81 o 
  21   0  12      184.02      105.89     26.14 o 
 -23   1  12        0.02       17.97     12.47 o 
 -22   1  12     1673.94     1801.66     55.07 o 
 -21   1  12      683.39      708.71     33.29 o 
 -20   1  12       15.39       -2.69      8.35 o 
 -19   1  12      361.72      363.90     18.35 o 
 -18   1  12      630.42      651.30     22.95 o 
 -17   1  12      335.11      286.96     16.46 o 
 -16   1  12     2102.74     2161.86     47.27 o 
 -15   1  12     2684.40     2788.89    124.65 o 
 -14   1  12     5032.94     5108.92     80.93 o 
 -13   1  12     4689.23     5043.75     79.39 o 
 -12   1  12        1.52        1.43      5.33 o 
 -11   1  12     2518.63     2470.71     42.30 o 
 -10   1  12    13789.95    14292.65    208.51 o 
  -9   1  12      792.21      819.61     22.22 o 
  -8   1  12     9773.94    10335.29    150.61 o 
  -7   1  12     4250.97     4328.83     53.91 o 
  -6   1  12     9632.85     9957.77    118.55 o 
  -5   1  12    11819.07    11829.46    139.99 o 
  -4   1  12     1375.13     1446.33     20.78 o 
  -3   1  12    12066.56    11994.81    141.76 o 
  -2   1  12    12787.35    13007.18    153.37 o 
  -1   1  12     3947.42     4215.90     52.34 o 
   0   1  12     7785.83     7229.28     86.97 o 
   1   1  12    13676.27    14474.38    196.63 o 
   2   1  12     5941.22     5757.46     70.26 o 
   3   1  12    16108.18    16385.34    211.56 o 
   4   1  12     1051.13     1037.19     18.22 o 
   5   1  12     1934.05     1766.87     40.04 o 
   6   1  12     1599.64     1740.04     32.05 o 
   7   1  12      417.27      472.74     14.91 o 
   8   1  12      650.34      608.12     17.45 o 
   9   1  12     2786.21     2716.11     73.98 o 
  10   1  12       23.62       16.65      8.09 o 
  11   1  12     1787.51     1758.72     40.57 o 
  12   1  12     1656.81     1690.84     40.16 o 
  13   1  12        1.17       -8.49      8.49 o 
  14   1  12      156.72      149.67     16.99 o 
  15   1  12     1866.73     1895.50     54.43 o 
  16   1  12      374.14      362.54     51.89 o 
  17   1  12      656.61      657.55     31.81 o 
  18   1  12      323.72      297.81     24.85 o 
  19   1  12      765.25      778.39     64.86 o 
  20   1  12      596.25      548.59     32.10 o 
 -23   2  12      784.42      813.12     35.48 o 
 -22   2  12      392.50      425.39     21.43 o 
 -21   2  12      734.71      788.66     27.31 o 
 -20   2  12      141.53      163.15     13.79 o 
 -19   2  12       10.18        1.85      8.14 o 
 -18   2  12       69.57       64.75     13.72 o 
 -17   2  12      506.91      494.30     20.08 o 
 -16   2  12      147.64      132.51     11.44 o 
 -15   2  12      861.27      860.85     25.90 o 
 -14   2  12     2247.68     2428.17     50.99 o 
 -13   2  12     3192.10     3145.15     62.14 o 
 -12   2  12    10255.42    10859.63    186.58 o 
 -11   2  12     1410.85     1376.63     32.62 o 
 -10   2  12     1779.70     1639.76     36.36 o 
  -9   2  12    14906.94    15613.65    262.39 o 
  -8   2  12      907.96     1050.69     32.28 o 
  -7   2  12    21967.00    23257.68    334.34 o 
  -6   2  12    11047.98    11598.27    150.86 o 
  -5   2  12       65.94       70.13      5.06 o 
  -4   2  12     1285.06     1099.33     19.13 o 
  -3   2  12    16827.62    18022.44    211.41 o 
  -2   2  12      215.75      211.48      9.68 o 
  -1   2  12    10772.44    10555.31    125.55 o 
   0   2  12     5660.52     6099.06     74.36 o 
   1   2  12     1152.82      902.04     15.02 o 
   2   2  12     5256.43     5765.40     77.58 o 
   3   2  12      149.18       89.83      5.77 o 
   4   2  12     2321.74     2401.59     35.35 o 
   5   2  12      154.35      220.09     16.83 o 
   6   2  12      345.73      388.40     15.60 o 
   7   2  12        2.66        7.10      6.34 o 
   8   2  12      734.22      754.69     22.50 o 
   9   2  12        1.14       -7.24      7.24 o 
  10   2  12     7483.55     7837.98    139.55 o 
  11   2  12     1038.11     1096.28     30.35 o 
  12   2  12     4149.48     4218.48     81.57 o 
  13   2  12     1048.38     1006.84     29.48 o 
  14   2  12      189.91      182.17     15.21 o 
  15   2  12        9.83        9.62     13.08 o 
  16   2  12     2374.48     2444.59     55.31 o 
  17   2  12      563.42      631.07     25.64 o 
  18   2  12     1284.67     1290.99     45.97 o 
  19   2  12     1241.28     1265.04     46.52 o 
  20   2  12        4.45      -14.27     14.27 o 
 -23   3  12       85.95       80.36     15.15 o 
 -22   3  12      542.25      575.59     33.47 o 
 -21   3  12      559.04      638.46     34.93 o 
 -20   3  12       60.38       44.79     10.56 o 
 -19   3  12       31.22       27.43      9.24 o 
 -18   3  12      459.70      464.98     20.58 o 
 -17   3  12       52.39       42.09     10.16 o 
 -16   3  12     2082.51     2178.22     48.50 o 
 -15   3  12      287.06      285.08     16.28 o 
 -14   3  12      511.88      506.01     22.13 o 
 -13   3  12     4086.33     4144.84     78.96 o 
 -12   3  12      135.24      109.62     15.95 o 
 -11   3  12     3608.36     3684.81     70.64 o 
 -10   3  12      281.13      206.65     17.40 o 
  -9   3  12     1124.42     1114.12     28.05 o 
  -8   3  12     6094.16     6114.53    108.51 o 
  -7   3  12     7334.68     7544.18    131.26 o 
  -6   3  12     3097.85     2976.13     57.54 o 
  -5   3  12    13546.70    13596.14    228.70 o 
  -4   3  12       54.73       34.73      8.11 o 
  -3   3  12       10.70       25.05     10.72 o 
  -2   3  12     3269.42     3329.83     52.79 o 
  -1   3  12      149.42      133.25      6.92 o 
   0   3  12      950.71      954.54     19.40 o 
   1   3  12     3423.59     3449.11     69.67 o 
   2   3  12        0.01        3.84      4.55 o 
   3   3  12     3512.71     3431.36     54.40 o 
   4   3  12      756.37      776.77     21.68 o 
   5   3  12      165.30      148.87     12.51 o 
   6   3  12       26.32       29.69      7.73 o 
   7   3  12     1386.66     1470.31     34.32 o 
   8   3  12      153.09      110.03     12.16 o 
   9   3  12     3910.29     4246.18    192.00 o 
  10   3  12        0.84       13.34      8.68 o 
  11   3  12     3902.10     4101.15     79.53 o 
  12   3  12     1104.39     1190.57     32.73 o 
  13   3  12       24.18       29.89      9.66 o 
  14   3  12      640.82      586.17     25.01 o 
  15   3  12     1457.35     1513.40     39.28 o 
  16   3  12       56.03       47.26     12.29 o 
  17   3  12     2314.64     2292.65     53.63 o 
  18   3  12      400.20      428.37     22.89 o 
  19   3  12      251.18      235.32     35.53 o 
  20   3  12      637.98      664.44     35.33 o 
 -22   4  12       97.64       93.23     16.78 o 
 -21   4  12      227.08      215.56     18.87 o 
 -20   4  12      328.07      307.80     19.27 o 
 -19   4  12       68.71       76.42     11.84 o 
 -18   4  12      171.42      148.28     13.41 o 
 -17   4  12     1714.98     1760.91     43.10 o 
 -16   4  12      482.64      482.58     21.25 o 
 -15   4  12     1808.66     1823.71     43.00 o 
 -14   4  12      538.63      512.75     20.84 o 
 -13   4  12        0.50       -9.09      9.09 o 
 -12   4  12     1040.77     1042.08     29.14 o 
 -11   4  12      960.46      948.20     27.00 o 
 -10   4  12      853.75      771.94     23.69 o 
  -9   4  12      905.36      658.26     26.24 o 
  -8   4  12     2592.29     2564.08     52.09 o 
  -7   4  12       67.97       80.05     11.46 o 
  -6   4  12     3767.74     3699.73     69.53 o 
  -5   4  12      920.97      883.84     24.00 o 
  -4   4  12     1772.72     1755.68     37.55 o 
  -3   4  12     1722.86     1770.19     37.63 o 
  -2   4  12      786.08      644.84     39.57 o 
  -1   4  12     1829.25     1887.54     39.46 o 
   0   4  12     2935.45     3082.89     49.91 o 
   1   4  12      139.67      117.83     14.81 o 
   2   4  12     6348.11     6582.32     99.39 o 
   3   4  12      756.88      741.20     23.55 o 
   4   4  12     5884.55     6054.89    108.18 o 
   5   4  12     3470.19     3783.21     71.68 o 
   6   4  12      128.12      118.20     10.66 o 
   7   4  12     1025.13     1053.24     47.52 o 
   8   4  12     1680.53     1819.83     41.32 o 
   9   4  12       17.26       27.32      7.20 o 
  10   4  12     2798.50     2870.04     59.21 o 
  11   4  12      922.77      961.28     28.99 o 
  12   4  12        0.31       -8.32      8.32 o 
  13   4  12      147.95      153.34     18.00 o 
  14   4  12      635.21      620.11     24.58 o 
  15   4  12       39.47       36.09     15.44 o 
  16   4  12      732.41      764.82     27.66 o 
  17   4  12        9.49        3.82     23.30 o 
  18   4  12      555.00      562.11     31.21 o 
  19   4  12       76.11       51.94     15.65 o 
 -21   5  12      358.75      359.36     26.91 o 
 -20   5  12      262.95      276.47     19.35 o 
 -19   5  12      431.52      442.01     22.10 o 
 -18   5  12        7.56        0.45     11.53 o 
 -17   5  12        6.41       -8.74     10.38 o 
 -16   5  12     1307.28     1304.67     35.74 o 
 -15   5  12      476.12      462.82     20.84 o 
 -14   5  12      661.43      603.73     23.43 o 
 -13   5  12      448.86      463.31     20.48 o 
 -12   5  12       99.71       85.12     10.72 o 
 -11   5  12       15.22        7.08      8.20 o 
 -10   5  12      377.63      398.17     22.36 o 
  -9   5  12       10.45       -6.36      7.57 o 
  -8   5  12      665.40      537.57     20.09 o 
  -7   5  12       24.99       15.15     13.73 o 
  -6   5  12       17.47       42.00      8.59 o 
  -5   5  12      106.53       84.85     12.64 o 
  -4   5  12     1247.08     1095.46     35.07 o 
  -3   5  12       57.08       52.02     14.18 o 
  -2   5  12        2.99       -0.40     12.68 o 
  -1   5  12      557.27      592.35     24.75 o 
   0   5  12     3006.89     2917.65     56.88 o 
   1   5  12     1694.57     1784.42     38.50 o 
   2   5  12       91.91       95.70     11.51 o 
   3   5  12     4220.06     4071.62     64.83 o 
   4   5  12     1399.06     1456.22     34.22 o 
   5   5  12      634.70      694.60     53.42 o 
   6   5  12     2004.38     2283.60     48.45 o 
   7   5  12      815.83      861.68     25.98 o 
   8   5  12      115.05       91.10     10.89 o 
   9   5  12     3463.60     3617.76     61.49 o 
  10   5  12     2167.62     2165.05     41.63 o 
  11   5  12      794.15      711.90     25.07 o 
  12   5  12      160.12      165.06     17.23 o 
  13   5  12       34.21       33.23     10.98 o 
  14   5  12        7.50       -1.94     10.33 o 
  15   5  12       60.12       40.47     12.05 o 
  16   5  12        1.39       -5.26     17.21 o 
  17   5  12      150.14      143.34     17.50 o 
  18   5  12       78.37       58.59     14.98 o 
 -20   6  12      146.61      125.56     18.48 o 
 -19   6  12      531.55      496.60     23.41 o 
 -18   6  12      229.89      256.73     18.79 o 
 -17   6  12       72.84       97.77     13.05 o 
 -16   6  12       59.42       44.38     13.21 o 
 -15   6  12      570.65      516.53     22.48 o 
 -14   6  12       17.55       -1.56      8.95 o 
 -13   6  12      562.92      516.53     22.02 o 
 -12   6  12      104.87      119.14     12.63 o 
 -11   6  12      218.61      239.68     37.46 o 
 -10   6  12       18.52        9.66     10.84 o 
  -9   6  12      472.07      402.09     19.67 o 
  -8   6  12        0.01       -9.77      9.77 o 
  -7   6  12      149.73       90.65     20.42 o 
  -6   6  12      466.28      415.53     75.36 o 
  -5   6  12      682.26      553.86     26.65 o 
  -4   6  12      221.64      187.91     17.69 o 
  -3   6  12        1.11       -8.23     24.90 o 
  -2   6  12     1133.79     1167.01     37.36 o 
  -1   6  12      191.84      260.78     42.62 o 
   0   6  12     1052.30     1105.88     35.02 o 
   1   6  12      311.57      277.75     20.80 o 
   2   6  12      507.87      450.48     29.81 o 
   3   6  12        0.36       -9.60      9.60 o 
   4   6  12       24.05       25.86     11.77 o 
   5   6  12      183.03      163.20     28.37 o 
   6   6  12      847.92      935.50     27.23 o 
   7   6  12        5.90        1.98      9.78 o 
   8   6  12     2077.54     2320.74     50.78 o 
   9   6  12      150.86      146.11     11.09 o 
  10   6  12     1531.72     1694.84     35.30 o 
  11   6  12       11.31       21.64     10.11 o 
  12   6  12      643.10      748.35     27.00 o 
  13   6  12       21.94       43.32     11.99 o 
  14   6  12      111.72      117.78     14.00 o 
  15   6  12        1.99        2.48     11.37 o 
  16   6  12       42.58       39.34     14.04 o 
  17   6  12       63.32       63.09     15.67 o 
 -19   7  12        2.54       -8.99     13.00 o 
 -18   7  12       84.92       62.38     16.08 o 
 -17   7  12      150.45      161.90     19.50 o 
 -16   7  12        6.94       -7.92     12.73 o 
 -15   7  12      192.42      193.83     19.92 o 
 -14   7  12      767.45      737.75     33.92 o 
 -13   7  12       56.75       74.58     15.07 o 
 -12   7  12     1723.72     1757.15     75.71 o 
 -11   7  12        2.19        2.67     18.27 o 
 -10   7  12      263.81      291.08     52.67 o 
  -9   7  12       20.56        6.61     11.89 o 
  -8   7  12      872.86      812.87     33.87 o 
  -7   7  12      329.15      296.60     43.87 o 
  -6   7  12       53.14       17.21     22.54 o 
  -5   7  12      130.52      107.39     49.75 o 
  -4   7  12      581.78      458.73     25.09 o 
  -3   7  12        3.33       -3.88     10.38 o 
  -2   7  12      132.35      135.70     14.89 o 
  -1   7  12      547.47      612.31     45.28 o 
   0   7  12     1733.66     1714.94     48.78 o 
   1   7  12      798.55      852.02     32.02 o 
   2   7  12       82.55       63.37     15.87 o 
   3   7  12      250.41      243.37     21.90 o 
   4   7  12       73.06       91.01     24.81 o 
   5   7  12     1601.95     1551.37     47.91 o 
   6   7  12        4.03       -8.27     13.80 o 
   7   7  12      174.20      156.58     17.77 o 
   8   7  12      121.59       58.19     16.04 o 
   9   7  12      154.05      145.25     11.47 o 
  10   7  12      137.08       97.92     10.77 o 
  11   7  12      211.19      245.37     16.03 o 
  12   7  12       72.83       73.01     12.30 o 
  13   7  12      129.67      111.25     14.04 o 
  14   7  12       92.05      115.68     17.11 o 
  15   7  12        2.61        1.49     12.47 o 
  16   7  12       38.38       31.90     14.21 o 
 -18   8  12       36.99       52.27     22.91 o 
 -17   8  12        0.56        4.17     13.91 o 
 -16   8  12       13.27        2.83     13.38 o 
 -15   8  12       16.10        0.60     17.66 o 
 -14   8  12       83.92       56.26     22.08 o 
 -13   8  12      146.21      112.75     17.93 o 
 -12   8  12      445.56      419.58     28.48 o 
 -11   8  12      937.82      940.97     38.77 o 
 -10   8  12      110.50       88.94     16.32 o 
  -9   8  12      286.38      293.06     33.57 o 
  -8   8  12        2.39       -3.71     10.99 o 
  -7   8  12        3.10      -10.75     10.75 o 
  -6   8  12      247.30      160.37     19.49 o 
  -5   8  12      216.87      196.56     18.47 o 
  -4   8  12      200.72      202.57     19.77 o 
  -3   8  12       53.37       78.32     20.60 o 
  -2   8  12      186.18      216.70     20.64 o 
  -1   8  12     1204.92     1280.11     49.43 o 
   0   8  12       22.79       31.68     11.93 o 
   1   8  12     1153.75     1179.03     38.93 o 
   2   8  12        8.71       19.39     13.54 o 
   3   8  12      239.20      311.26     48.07 o 
   4   8  12       28.39       36.35     14.29 o 
   5   8  12      377.18      437.85     27.60 o 
   6   8  12      321.86      315.81     25.79 o 
   7   8  12       27.39       31.84     15.39 o 
   8   8  12       28.31        7.08     13.28 o 
   9   8  12       60.11       37.81     12.46 o 
  10   8  12      248.64      259.49     18.44 o 
  11   8  12       15.45        8.94     10.27 o 
  12   8  12       24.03       35.55     14.61 o 
  13   8  12       56.81       70.57     21.36 o 
  14   8  12        0.51      -12.79     16.67 o 
  15   8  12       60.51       59.86     15.69 o 
 -16   9  12       97.23      106.76     17.93 o 
 -15   9  12        3.18       -8.38     13.08 o 
 -14   9  12      113.56      108.00     17.82 o 
 -13   9  12      172.29      130.03     19.26 o 
 -12   9  12       33.74       49.86     34.63 o 
 -11   9  12      697.88      739.62     58.74 o 
 -10   9  12      973.27     1051.44     41.48 o 
  -9   9  12      125.67      136.72     18.74 o 
  -8   9  12     1115.22     1177.88     43.30 o 
  -7   9  12      391.96      364.60     26.01 o 
  -6   9  12       36.13       11.38     13.08 o 
  -5   9  12      888.49      915.12     36.97 o 
  -4   9  12      394.08      376.02     29.32 o 
  -3   9  12      608.32      539.37     28.76 o 
  -2   9  12       72.72       61.63     20.11 o 
  -1   9  12       29.04        2.01     14.32 o 
   0   9  12      203.80      196.69     43.11 o 
   1   9  12       74.76       67.66     19.36 o 
   2   9  12        9.33       18.33     14.26 o 
   3   9  12       40.84       42.96     14.30 o 
   4   9  12       11.15       36.36     14.24 o 
   5   9  12        0.51       24.31     14.11 o 
   6   9  12       64.10       64.45     15.80 o 
   7   9  12      509.61      567.20     30.37 o 
   8   9  12       45.73       19.74     11.27 o 
   9   9  12        0.40       -1.88     10.23 o 
  10   9  12        8.89       16.75     11.08 o 
  11   9  12      147.78      203.46     17.46 o 
  12   9  12        2.00        1.57     12.39 o 
  13   9  12        0.06        1.15     18.25 o 
 -13  10  12       11.04       -9.94     13.33 o 
 -12  10  12      225.92      204.88     21.76 o 
 -11  10  12      100.12      117.10     26.31 o 
 -10  10  12      167.63      167.39     20.28 o 
  -9  10  12      847.86      872.68     55.32 o 
  -8  10  12        7.53       -4.45     13.78 o 
  -7  10  12      529.43      505.47     30.63 o 
  -6  10  12      624.85      637.20     37.72 o 
  -5  10  12       12.17       -1.58     26.57 o 
  -4  10  12      618.96      675.47     33.46 o 
  -3  10  12       70.93       62.13     31.24 o 
  -2  10  12      213.77      188.63     43.33 o 
  -1  10  12      497.10      466.81     38.98 o 
   0  10  12      151.56      114.31     23.99 o 
   1  10  12       44.06        8.16     18.45 o 
   2  10  12      502.95      456.02     28.07 o 
   3  10  12      173.84      185.65     20.26 o 
   4  10  12      389.46      387.65     26.86 o 
   5  10  12       12.59        1.01     14.06 o 
   6  10  12       14.45       27.32     21.44 o 
   7  10  12      296.97      308.97     20.77 o 
   8  10  12       22.26       35.16     12.28 o 
   9  10  12      140.82       96.72     14.63 o 
  10  10  12        5.43       -2.91     10.96 o 
  -9  11  12        3.22       17.81     16.59 o 
  -8  11  12      500.40      503.97     31.04 o 
  -7  11  12        4.38      -12.45     12.45 o 
  -6  11  12      283.87      241.66     22.60 o 
  -5  11  12      110.20       90.28     17.43 o 
  -4  11  12        7.44      -13.38     13.38 o 
  -3  11  12      370.99      426.57     28.19 o 
  -2  11  12      776.97      835.89     36.70 o 
  -1  11  12       37.15       79.48     23.27 o 
   0  11  12      546.92      523.56     44.38 o 
   1  11  12      970.34      930.87     54.99 o 
   2  11  12        5.14       -0.53     22.84 o 
   3  11  12     1053.71     1054.95     42.57 o 
   4  11  12      155.65      122.79     19.75 o 
   5  11  12        6.25        4.11     15.11 o 
   6  11  12      337.44      385.57     23.62 o 
 -23   1  13      177.72      224.22     21.57 o 
 -22   1  13      945.25     1032.14     39.90 o 
 -21   1  13        2.89        3.58     11.38 o 
 -20   1  13      271.99      304.19     19.61 o 
 -19   1  13       10.85       11.48      8.44 o 
 -18   1  13       69.30       63.93      9.80 o 
 -17   1  13       54.70       59.96      9.67 o 
 -16   1  13      885.62      871.22     26.58 o 
 -15   1  13      193.55      252.35     16.92 o 
 -14   1  13     1622.57     1534.48     36.66 o 
 -13   1  13      633.47      625.84     18.35 o 
 -12   1  13      275.74      245.42     12.73 o 
 -11   1  13        1.31        0.49      5.23 o 
 -10   1  13      849.75      813.99     23.05 o 
  -9   1  13     3368.42     3453.55     55.09 o 
  -8   1  13      253.11      210.18     10.98 o 
  -7   1  13     4239.21     3965.47     50.09 o 
  -6   1  13     1373.95     1337.11     22.54 o 
  -5   1  13     1353.41     1117.77     17.41 o 
  -4   1  13     3076.34     3365.11     42.94 o 
  -2   1  13     1339.54     1465.98     24.16 o 
  -1   1  13        8.52       12.09      5.28 o 
   0   1  13      834.07      813.57     43.12 o 
   1   1  13     6026.02     6308.18     76.74 o 
   2   1  13       24.81       71.66      9.18 o 
   3   1  13      781.26      969.15     24.16 o 
   4   1  13        0.25        0.91      4.49 o 
   5   1  13     1138.26     1063.51     27.10 o 
   6   1  13       82.13       69.07      6.95 o 
   7   1  13      225.17      186.79     11.50 o 
   8   1  13     1655.05     1511.58     37.39 o 
   9   1  13       22.91        2.02      7.05 o 
  10   1  13      316.91      291.81     18.90 o 
  11   1  13      187.32      181.89     21.37 o 
  12   1  13      426.29      365.83     19.47 o 
  13   1  13      574.73      542.60     23.66 o 
  14   1  13      654.76      663.39     24.87 o 
  15   1  13      351.40      373.88     20.08 o 
  16   1  13      123.48      120.18     17.07 o 
  17   1  13       37.79       35.89     13.86 o 
  18   1  13      132.29      109.26     17.47 o 
  19   1  13       38.05       51.15     16.40 o 
  20   1  13       12.77      -10.28     14.48 o 
 -23   2  13       24.06       21.95     12.21 o 
 -22   2  13        5.91       28.09     10.77 o 
 -21   2  13      359.30      334.56     19.57 o 
 -20   2  13       55.67       45.87     10.44 o 
 -19   2  13      692.93      662.95     24.14 o 
 -18   2  13        1.41       -1.24      7.72 o 
 -17   2  13        8.00        1.63      7.85 o 
 -16   2  13      560.00      560.43     21.66 o 
 -15   2  13      239.41      210.76     15.28 o 
 -14   2  13      374.73      420.87     23.71 o 
 -13   2  13      385.32      423.08     19.11 o 
 -12   2  13      470.21      443.30     19.07 o 
 -11   2  13     8178.86     8129.46    142.20 o 
 -10   2  13      348.79      280.86     15.09 o 
  -9   2  13     3258.42     3240.88     75.99 o 
  -8   2  13     2056.61     1916.07     40.51 o 
  -7   2  13      122.29      117.38     25.99 o 
  -6   2  13     2507.90     2353.60     32.31 o 
  -5   2  13     1406.85     1396.77     36.96 o 
  -4   2  13      656.16      650.45     14.17 o 
  -3   2  13     6221.78     6567.27     79.85 o 
  -2   2  13     2879.10     3276.93     42.18 o 
  -1   2  13     1110.25     1038.11     27.49 o 
   0   2  13      431.95      403.88      9.88 o 
   1   2  13     1503.09     1548.12     25.72 o 
   2   2  13      351.40      344.62     10.32 o 
   3   2  13      508.41      487.89     13.83 o 
   4   2  13      154.44      182.28     10.47 o 
   5   2  13      122.37      137.36      9.12 o 
   6   2  13       27.05       10.72      6.65 o 
   7   2  13      222.19      220.92     20.19 o 
   8   2  13      830.93      728.59     35.06 o 
   9   2  13       55.44       44.48     11.53 o 
  10   2  13       68.80       86.71     11.20 o 
  11   2  13       52.65       53.29     10.44 o 
  12   2  13      290.34      293.76     17.94 o 
  13   2  13      386.37      334.23     18.99 o 
  14   2  13      545.57      510.39     22.14 o 
  15   2  13        3.41       -9.56     10.21 o 
  16   2  13       35.51       65.01     12.55 o 
  17   2  13      217.56      231.32     21.80 o 
  18   2  13       16.95       23.96     14.54 o 
  19   2  13      198.03      210.56     21.44 o 
  20   2  13      329.37      330.27     28.67 o 
 -23   3  13      191.51      189.37     27.61 o 
 -22   3  13       14.34       21.85     10.41 o 
 -21   3  13      553.34      611.74     29.45 o 
 -20   3  13     1099.47     1157.86     33.89 o 
 -19   3  13       10.45        6.72      8.74 o 
 -18   3  13     1165.52     1208.39     33.65 o 
 -17   3  13      872.67      877.57     39.20 o 
 -16   3  13       17.28       15.21      8.78 o 
 -15   3  13      775.82      769.11     25.09 o 
 -14   3  13     2423.42     2445.77     52.19 o 
 -13   3  13      864.49      788.92     25.07 o 
 -12   3  13     5382.18     5484.32    100.68 o 
 -11   3  13        3.49        6.33      8.00 o 
 -10   3  13     4792.89     4685.29     86.66 o 
  -9   3  13      480.15      458.19     17.65 o 
  -8   3  13     4843.07     4592.57     84.18 o 
  -7   3  13      323.99      310.10     30.79 o 
  -6   3  13      100.96      121.68     20.59 o 
  -5   3  13     2215.42     2397.98     84.09 o 
  -4   3  13     4812.37     4706.26     73.24 o 
  -3   3  13      419.64      424.26     29.08 o 
  -2   3  13     7048.60     6819.32     91.33 o 
  -1   3  13     5924.61     5815.80     80.31 o 
   0   3  13     1973.70     1705.86     30.32 o 
   1   3  13     3290.60     3122.35     50.21 o 
   2   3  13      120.37      131.39      8.25 o 
   3   3  13      758.28      820.12     18.16 o 
   4   3  13     1400.99     1346.17     30.99 o 
   5   3  13     4160.93     3884.07     72.94 o 
   6   3  13      111.30      112.71     12.76 o 
   7   3  13     2077.61     1869.50     71.79 o 
   8   3  13      147.95      157.81     18.31 o 
   9   3  13        8.68       -2.96      8.33 o 
  10   3  13      148.32      147.79     21.32 o 
  11   3  13      574.26      522.34     21.93 o 
  12   3  13       24.83       16.41      9.73 o 
  13   3  13      706.13      658.98     24.48 o 
  14   3  13      214.67      173.48     19.42 o 
  15   3  13      319.76      294.65     19.60 o 
  16   3  13      217.11      218.10     16.86 o 
  17   3  13       86.65       91.10     13.90 o 
  18   3  13      375.58      450.19     26.55 o 
  19   3  13      216.09      167.86     25.63 o 
 -22   4  13      580.18      627.14     33.07 o 
 -21   4  13      514.75      571.14     24.87 o 
 -20   4  13       94.61       82.56     12.60 o 
 -19   4  13     2107.26     2243.52     52.20 o 
 -18   4  13      104.51      106.72     12.33 o 
 -17   4  13     1722.02     1751.88     43.01 o 
 -16   4  13     1159.57     1168.20     33.05 o 
 -15   4  13      330.30      286.61     17.46 o 
 -14   4  13      605.28      551.85     21.43 o 
 -13   4  13     1867.60     1803.66     42.03 o 
 -12   4  13       24.95        5.66      8.23 o 
 -11   4  13     2764.27     2663.34     55.22 o 
 -10   4  13     1766.88     1690.25     47.47 o 
  -9   4  13      234.63      190.65     14.35 o 
  -8   4  13     2448.20     2463.92     72.27 o 
  -7   4  13     1158.63     1019.16     27.31 o 
  -6   4  13     3160.05     3268.00     63.05 o 
  -5   4  13     2874.16     2791.48     55.04 o 
  -4   4  13     2053.86     2075.01     43.15 o 
  -3   4  13     8246.50     8246.55    142.73 o 
  -2   4  13        8.98       -0.49     12.03 o 
  -1   4  13     3904.73     3788.49     70.36 o 
   0   4  13     4904.81     4863.55     87.77 o 
   1   4  13      731.47      676.18     17.03 o 
   2   4  13      918.09      873.52     19.75 o 
   3   4  13     1277.39     1197.15     29.00 o 
   4   4  13     1001.12      882.37     25.52 o 
   5   4  13     3002.00     2689.91    109.55 o 
   6   4  13     4616.17     4539.01     84.92 o 
   7   4  13      310.40      256.55     17.55 o 
   8   4  13      109.08      149.72     12.06 o 
   9   4  13      402.72      408.90     19.29 o 
  10   4  13      109.57       80.92     11.40 o 
  11   4  13      273.02      253.63     19.25 o 
  12   4  13      609.73      514.10     22.03 o 
  13   4  13       50.45       26.95     10.62 o 
  14   4  13     1743.31     1693.82     42.92 o 
  15   4  13      270.67      214.54     17.18 o 
  16   4  13       58.10       48.43     12.48 o 
  17   4  13      364.85      371.71     21.57 o 
  18   4  13       85.97       56.74     15.41 o 
  19   4  13      420.23      453.30     30.14 o 
 -21   5  13      100.95       80.19     16.85 o 
 -20   5  13     1178.50     1194.07     35.80 o 
 -19   5  13        9.07        9.56     10.19 o 
 -18   5  13     1674.02     1649.31     44.75 o 
 -17   5  13      188.31      202.30     16.75 o 
 -16   5  13     1286.45     1331.89     36.39 o 
 -15   5  13      871.87      852.01     27.95 o 
 -14   5  13        0.12      -10.44     10.44 o 
 -13   5  13      827.42      816.76     26.79 o 
 -12   5  13     2456.12     2530.38     54.23 o 
 -11   5  13      143.27      104.94     13.71 o 
 -10   5  13     3385.90     3447.02     68.49 o 
  -9   5  13     3904.66     3883.73     75.19 o 
  -8   5  13       15.98        9.84      7.93 o 
  -7   5  13     5973.50     5958.52    111.10 o 
  -6   5  13      410.42      380.78     21.77 o 
  -5   5  13     3716.04     3444.99     68.98 o 
  -4   5  13     2292.22     2109.22     78.05 o 
  -3   5  13        0.32        0.85     13.01 o 
  -2   5  13     4473.43     4403.85     99.61 o 
  -1   5  13     2102.35     2113.99     44.48 o 
   0   5  13      171.20      133.94     16.42 o 
   1   5  13      152.13      146.15     11.32 o 
   2   5  13      934.85      999.95     30.83 o 
   3   5  13       93.82       56.98     11.63 o 
   4   5  13      656.00      766.81     23.14 o 
   5   5  13      135.69      128.11     22.26 o 
   6   5  13     1997.03     2042.85     44.90 o 
   7   5  13      966.52      963.10     27.90 o 
   8   5  13       47.77       67.26     10.63 o 
   9   5  13     1085.94     1136.22     32.03 o 
  10   5  13      684.65      685.34     24.91 o 
  11   5  13      226.06      212.38     17.09 o 
  12   5  13      776.57      804.34     27.60 o 
  13   5  13     2375.15     2499.56     55.96 o 
  14   5  13        0.69      -10.03     10.03 o 
  15   5  13     1527.25     1550.88     41.43 o 
  16   5  13      431.96      380.58     22.16 o 
  17   5  13      138.39      127.03     17.17 o 
  18   5  13      568.61      543.40     31.73 o 
 -20   6  13        8.65       -7.21      9.37 o 
 -19   6  13      419.51      361.33     20.92 o 
 -18   6  13        0.80       -7.82      9.81 o 
 -17   6  13     1532.78     1505.49     40.50 o 
 -16   6  13      699.38      657.71     27.47 o 
 -15   6  13      203.97      163.59     14.43 o 
 -14   6  13     1262.72     1266.64     35.32 o 
 -13   6  13      846.59      839.59     30.52 o 
 -12   6  13     2360.01     2383.80     64.81 o 
 -11   6  13     6844.09     6983.60    127.61 o 
 -10   6  13      984.25      864.18     27.74 o 
  -9   6  13     3089.07     3147.08     64.32 o 
  -8   6  13     2849.31     2928.49     74.59 o 
  -7   6  13       26.36       17.35     14.07 o 
  -6   6  13     2889.94     2986.76     74.57 o 
  -5   6  13     1965.48     1885.72     52.54 o 
  -4   6  13       13.12       13.73     14.20 o 
  -3   6  13     2029.09     2260.96     59.05 o 
  -2   6  13     2931.90     3082.64     74.86 o 
  -1   6  13     1133.37     1160.75     46.09 o 
   0   6  13     3123.35     3132.88     61.84 o 
   1   6  13      373.35      377.49     23.64 o 
   2   6  13       12.12       -9.71     10.11 o 
   3   6  13       50.99       52.23     12.60 o 
   4   6  13        2.16       -8.10     10.25 o 
   5   6  13      549.45      559.43     35.88 o 
   6   6  13     1083.81     1081.90     38.60 o 
   7   6  13      251.31      280.52     24.52 o 
   8   6  13     3088.97     3214.02     65.67 o 
   9   6  13      138.76      128.74     13.22 o 
  10   6  13       20.46       10.81      8.09 o 
  11   6  13     1355.49     1398.92     38.33 o 
  12   6  13     1591.83     1609.82     41.38 o 
  13   6  13      394.23      476.62     28.48 o 
  14   6  13     1964.73     2158.21     57.95 o 
  15   6  13      185.17      161.63     17.56 o 
  16   6  13      868.04      948.15     39.44 o 
  17   6  13      533.82      543.96     31.96 o 
 -19   7  13       41.78       63.98     16.22 o 
 -18   7  13      856.89      823.78     37.36 o 
 -17   7  13       24.30       15.23     13.59 o 
 -16   7  13      367.97      322.28     25.60 o 
 -15   7  13     1266.69     1178.60     46.87 o 
 -14   7  13      220.57      216.83     31.30 o 
 -13   7  13      773.55      764.02     34.65 o 
 -12   7  13     3120.92     3117.86     82.21 o 
 -11   7  13       41.11       36.12     14.13 o 
 -10   7  13     3434.50     3470.87     88.10 o 
  -9   7  13      775.58      738.75     46.53 o 
  -8   7  13      542.32      505.96     27.24 o 
  -7   7  13     1675.55     1635.29     49.47 o 
  -6   7  13      230.51      225.01     29.14 o 
  -5   7  13        3.38       -8.25     16.68 o 
  -4   7  13     3442.47     3730.74     90.09 o 
  -3   7  13     1259.90     1176.90     39.07 o 
  -2   7  13     3529.55     3559.60    214.94 o 
  -1   7  13     3248.58     3402.91     82.48 o 
   0   7  13      147.09      152.48     23.49 o 
   1   7  13     4113.91     4309.08     82.43 o 
   2   7  13      263.33      212.77     22.14 o 
   3   7  13       10.16        0.21     20.31 o 
   4   7  13     2176.28     2213.28     61.03 o 
   5   7  13     2507.58     2596.15     68.89 o 
   6   7  13      605.91      565.91     30.21 o 
   7   7  13     5532.55     5765.53    132.77 o 
   8   7  13       44.84       26.91     21.15 o 
   9   7  13      795.08      849.02     27.97 o 
  10   7  13      787.55      806.94     27.49 o 
  11   7  13      317.41      274.23     19.21 o 
  12   7  13      274.31      343.61     20.71 o 
  13   7  13     1410.46     1505.72     40.62 o 
  14   7  13        3.75        4.67     11.01 o 
  15   7  13      512.67      534.50     31.13 o 
  16   7  13      142.87      140.48     18.69 o 
 -17   8  13     1123.26     1038.06     59.29 o 
 -16   8  13      415.34      368.08     36.97 o 
 -15   8  13        1.65      -12.50     12.50 o 
 -14   8  13      592.17      538.58     30.31 o 
 -13   8  13      580.03      516.72     41.06 o 
 -12   8  13        4.36      -12.41     13.00 o 
 -11   8  13     1976.25     1903.55     68.94 o 
 -10   8  13      601.03      620.09     42.84 o 
  -9   8  13      672.08      689.00     32.07 o 
  -8   8  13      462.84      395.90     25.23 o 
  -7   8  13        7.19      -10.37     10.37 o 
  -6   8  13      670.95      656.96     29.99 o 
  -5   8  13      968.80      907.26     35.14 o 
  -4   8  13        0.22      -10.94     10.94 o 
  -3   8  13     3023.10     3167.98     79.93 o 
  -2   8  13      308.20      317.31     24.53 o 
  -1   8  13     2200.12     2280.23     61.59 o 
   0   8  13     1743.78     1871.73     53.08 o 
   1   8  13      241.29      183.54     20.84 o 
   2   8  13      771.29      926.20     39.76 o 
   3   8  13     3170.86     3284.51     83.64 o 
   4   8  13      924.40      837.66     35.39 o 
   5   8  13     2560.11     2709.50     72.70 o 
   6   8  13     4136.60     4009.67     98.77 o 
   7   8  13        8.50        6.70     14.63 o 
   8   8  13     1924.45     1992.35     58.74 o 
   9   8  13      540.85      567.13     24.20 o 
  10   8  13        7.13       10.45     10.57 o 
  11   8  13      289.37      318.02     19.82 o 
  12   8  13     1012.75     1031.57     40.23 o 
  13   8  13       51.75       59.64     16.71 o 
  14   8  13      658.27      640.34     47.56 o 
 -15   9  13      323.03      286.65     25.44 o 
 -14   9  13       19.50       -8.68     13.28 o 
 -13   9  13      252.43      235.14     23.98 o 
 -12   9  13      659.92      629.54     33.22 o 
 -11   9  13      317.43      348.35     26.61 o 
 -10   9  13      864.74      881.35     38.51 o 
  -9   9  13      633.71      616.96     32.20 o 
  -8   9  13      271.28      288.82     24.92 o 
  -7   9  13      337.13      323.11     25.44 o 
  -6   9  13      499.93      398.31     26.46 o 
  -5   9  13       18.15       -1.70     12.50 o 
  -4   9  13     2006.88     2025.57     58.88 o 
  -3   9  13      271.78      242.15     37.48 o 
  -2   9  13     1196.18     1133.98     40.56 o 
  -1   9  13     1453.68     1470.82     46.53 o 
   0   9  13        1.47      -15.84     15.84 o 
   1   9  13      510.19      564.81     29.85 o 
   2   9  13      978.17     1016.43     39.37 o 
   3   9  13       21.06        1.04     13.36 o 
   4   9  13     2720.88     2962.73     78.75 o 
   5   9  13      980.56      917.44     37.73 o 
   6   9  13      725.52      844.13     36.14 o 
   7   9  13      862.50      846.31     36.27 o 
   8   9  13       15.99       -3.01     10.19 o 
   9   9  13      378.98      410.56     21.94 o 
  10   9  13      240.73      253.10     19.30 o 
  11   9  13      238.30      229.18     18.95 o 
  12   9  13      691.96      764.69     49.74 o 
 -12  10  13      138.05      122.23     18.87 o 
 -11  10  13     1313.74     1346.60     52.13 o 
 -10  10  13       53.52       54.94     20.88 o 
  -9  10  13      493.80      438.31     29.35 o 
  -8  10  13      209.31      185.47     27.78 o 
  -7  10  13       12.75      -13.46     13.46 o 
  -6  10  13       43.82        9.37     14.42 o 
  -5  10  13     1161.48     1208.83     44.50 o 
  -4  10  13      748.27      696.02     33.93 o 
  -3  10  13     1564.83     1678.67     53.61 o 
  -2  10  13     2457.76     2414.25     67.77 o 
  -1  10  13       13.68      -20.20     20.20 o 
   0  10  13      914.81      857.42     53.20 o 
   1  10  13      224.06      173.13     26.35 o 
   2  10  13        1.08      -12.78     12.78 o 
   3  10  13      422.09      506.33     30.21 o 
   4  10  13      324.15      282.56     25.45 o 
   5  10  13      546.37      593.28     31.98 o 
   6  10  13      526.20      494.57     29.94 o 
   7  10  13      160.77      205.32     17.53 o 
   8  10  13      315.76      319.84     21.57 o 
   9  10  13       56.91       20.81     12.44 o 
  -8  11  13       56.13       36.94     15.65 o 
  -7  11  13       18.72       -3.05     13.60 o 
  -6  11  13      136.34      107.89     18.19 o 
  -5  11  13       22.07       16.13     14.37 o 
  -4  11  13      795.21      838.14     52.36 o 
  -3  11  13      605.35      624.03     32.83 o 
  -2  11  13      342.83      430.90     42.64 o 
  -1  11  13      612.78      624.32     47.56 o 
   0  11  13       32.31       -6.30     19.19 o 
   1  11  13       20.03       10.66     14.84 o 
   2  11  13      144.89      124.58     21.91 o 
   3  11  13      124.39       97.64     18.56 o 
   4  11  13      179.12      178.57     21.38 o 
   5  11  13      632.02      661.34     35.12 o 
 -23   0  14      256.89      243.00     33.01 o 
 -22   0  14      573.67      529.83     42.34 o 
 -21   0  14     2474.02     2645.11    102.10 o 
 -20   0  14      221.52      264.67     32.30 o 
 -19   0  14     1222.16     1326.73     62.08 o 
 -18   0  14     2772.77     2932.27    106.79 o 
 -17   0  14      135.61      137.05     21.50 o 
 -16   0  14     3355.66     3558.27     85.41 o 
 -15   0  14     6298.98     6581.45    144.95 o 
 -14   0  14        1.45      -13.64     13.64 o 
 -13   0  14     9032.87     9370.89    333.09 o 
 -12   0  14     1660.65     1727.29     46.42 o 
 -11   0  14      129.09       80.22     10.17 o 
 -10   0  14     5515.72     5424.76    170.28 o 
  -9   0  14     1983.84     1869.38     90.77 o 
  -8   0  14     7183.56     7315.16    158.05 o 
  -7   0  14     3054.29     3038.99     56.03 o 
  -6   0  14     9396.51     9012.10    152.93 o 
  -5   0  14     9760.60     9687.19    164.38 o 
  -4   0  14        0.51        5.24      5.38 o 
  -3   0  14     6311.73     6227.38    107.54 o 
  -2   0  14     1137.34     1123.02     24.91 o 
  -1   0  14      679.50      708.46     18.01 o 
   0   0  14      589.38      842.46     38.56 o 
   1   0  14    23514.67    22954.14    379.81 o 
   2   0  14      685.72      818.52     31.22 o 
   3   0  14    14797.33    14357.83    310.82 o 
   4   0  14     1338.74     1353.31     64.44 o 
   5   0  14      446.91      421.32     19.68 o 
   6   0  14       55.39       54.01      9.82 o 
   7   0  14     2802.21     2744.76     67.26 o 
   8   0  14      540.77      514.52     26.72 o 
   9   0  14     3803.59     3782.59     89.61 o 
  10   0  14     4500.50     4707.40    108.98 o 
  11   0  14       98.17       80.94     14.44 o 
  12   0  14     4523.91     4613.84    108.91 o 
  13   0  14      773.77      746.72     32.07 o 
  14   0  14       12.46       27.14     18.29 o 
  15   0  14     2377.36     2298.42     92.37 o 
  16   0  14      244.25      246.98     32.80 o 
  17   0  14     1321.75     1197.10     62.14 o 
  18   0  14     1531.26     1590.77     75.91 o 
  19   0  14      487.27      503.34     45.21 o 
  20   0  14     1233.26     1259.75     68.95 o 
 -23   1  14      829.82      858.94     36.49 o 
 -22   1  14      861.05      938.82     55.62 o 
 -21   1  14      160.79      177.73     18.58 o 
 -20   1  14     1240.76     1309.13     43.73 o 
 -19   1  14      868.11      912.32     28.51 o 
 -18   1  14      296.14      264.43     16.68 o 
 -17   1  14     2081.01     2088.50     46.87 o 
 -16   1  14     2507.89     2606.49     54.99 o 
 -15   1  14     1499.27     1432.35     35.84 o 
 -14   1  14     8846.34     9618.48    167.73 o 
 -13   1  14     1001.95      879.85     26.35 o 
 -12   1  14     6568.39     6851.59    121.73 o 
 -11   1  14     2527.46     2636.79     57.47 o 
 -10   1  14       45.27       31.23      6.52 o 
  -9   1  14     1748.37     1798.29     28.86 o 
  -8   1  14     4577.33     4480.24     62.14 o 
  -7   1  14     3424.65     3305.45     42.73 o 
  -6   1  14    10252.51    10166.43    121.48 o 
  -5   1  14      130.80      138.02      7.51 o 
  -4   1  14     9813.14     9852.36    117.74 o 
  -3   1  14     4361.71     4716.95     58.79 o 
  -2   1  14      541.11      445.46     21.05 o 
  -1   1  14     1932.75     1966.97     27.24 o 
   0   1  14    10797.75    11172.88    133.04 o 
   2   1  14     8863.33     8810.73    105.95 o 
   3   1  14      243.59      258.24     14.74 o 
   4   1  14      885.10      877.85     24.98 o 
   5   1  14      610.88      647.18     17.15 o 
   6   1  14     1402.20     1229.18     25.76 o 
   7   1  14      270.21      246.60     14.99 o 
   8   1  14     6866.85     6819.10    242.74 o 
   9   1  14     1255.00     1265.04     28.30 o 
  10   1  14     3616.10     3619.21     61.79 o 
  11   1  14     3442.27     3566.45     71.19 o 
  12   1  14       72.02       37.15     12.57 o 
  13   1  14      832.10      835.31     27.63 o 
  14   1  14     1124.47     1161.86     33.57 o 
  15   1  14       72.11       88.71     16.39 o 
  16   1  14     1544.23     1533.67     50.34 o 
  17   1  14      552.50      533.77     30.37 o 
  18   1  14      928.33      923.03     39.68 o 
  19   1  14     1685.68     1744.70     57.81 o 
  20   1  14       24.88        4.76     15.79 o 
 -23   2  14      269.90      252.25     21.64 o 
 -22   2  14      561.75      632.03     31.08 o 
 -21   2  14      996.63     1067.33     32.57 o 
 -20   2  14        0.04       -8.27      8.27 o 
 -19   2  14       63.56       48.85     10.35 o 
 -18   2  14      528.37      520.15     21.39 o 
 -17   2  14      104.70      106.64     11.62 o 
 -16   2  14     2677.28     2668.11     56.44 o 
 -15   2  14     3193.88     3419.09     68.35 o 
 -14   2  14     3637.83     3533.51     69.69 o 
 -13   2  14     8704.72     8805.99    252.22 o 
 -12   2  14      483.72      404.82     18.85 o 
 -11   2  14     7970.69     8222.84    144.21 o 
 -10   2  14     1802.71     1770.96     39.15 o 
  -9   2  14      229.99      210.74     13.61 o 
  -8   2  14      467.77      418.06     17.08 o 
  -7   2  14     7827.73     8264.50    123.40 o 
  -6   2  14      167.57      170.34      9.40 o 
  -5   2  14    14520.80    14810.99    175.00 o 
  -4   2  14     7104.72     7238.33     87.93 o 
  -3   2  14     1423.66     1238.85     30.59 o 
  -2   2  14     6973.04     7232.33    111.66 o 
  -1   2  14     2296.91     2524.72     33.97 o 
   0   2  14     1016.96      880.16     15.32 o 
   1   2  14     1899.30     1982.40     27.86 o 
   2   2  14      264.60      289.59      9.69 o 
   3   2  14      768.38      821.47     16.24 o 
   4   2  14      211.80      238.45     11.63 o 
   5   2  14      290.09      224.72     11.89 o 
   6   2  14       61.93       47.37      8.34 o 
   7   2  14     4853.09     4940.16     91.29 o 
   8   2  14      575.20      559.04     23.26 o 
   9   2  14     6095.02     6377.00    116.08 o 
  10   2  14      966.70      948.70     28.26 o 
  11   2  14     2053.93     1848.55     46.23 o 
  12   2  14      950.72      885.71     27.94 o 
  13   2  14        9.32        7.42      9.73 o 
  14   2  14      346.61      322.02     19.48 o 
  15   2  14     1159.20     1241.53     35.36 o 
  16   2  14      311.81      311.76     20.26 o 
  17   2  14     1564.11     1665.53     43.81 o 
  18   2  14     1324.50     1304.31     47.69 o 
  19   2  14       26.73       28.44     15.77 o 
 -22   3  14      628.07      636.00     29.42 o 
 -21   3  14      143.06      107.67     13.36 o 
 -20   3  14      580.06      633.15     25.10 o 
 -19   3  14       11.06       20.50      9.96 o 
 -18   3  14       16.73       23.26      9.60 o 
 -17   3  14     1459.04     1452.57     37.74 o 
 -16   3  14      192.76      224.00     16.13 o 
 -15   3  14     2536.02     2563.15     54.91 o 
 -14   3  14      773.55      732.89     24.73 o 
 -13   3  14       10.66       13.35     15.67 o 
 -12   3  14     4312.32     4353.86     82.85 o 
 -11   3  14     1222.25     1212.60     38.72 o 
 -10   3  14     1278.55     1219.44     31.00 o 
  -9   3  14     2084.25     1998.04     43.13 o 
  -8   3  14      444.63      426.82     17.31 o 
  -7   3  14      144.22      117.30     11.84 o 
  -6   3  14     7792.35     8149.37    141.58 o 
  -5   3  14      357.20      302.60     16.00 o 
  -4   3  14     2270.56     2356.28     56.23 o 
  -3   3  14     2288.11     2247.55     39.07 o 
  -2   3  14      566.25      528.86     15.44 o 
  -1   3  14      329.11      312.85     10.43 o 
   0   3  14     2247.72     2214.14     37.72 o 
   1   3  14      230.92      205.77     10.48 o 
   2   3  14     2930.74     2883.03     47.25 o 
   3   3  14     2719.42     2890.81     72.67 o 
   4   3  14     3120.46     3049.84     59.40 o 
   5   3  14     1167.60     1199.33     30.14 o 
   6   3  14        2.52       18.13      9.44 o 
   7   3  14       75.19       63.55      9.75 o 
   8   3  14     2545.11     2587.41    124.21 o 
   9   3  14      992.92      976.72     28.13 o 
  10   3  14     1060.64     1075.73     30.65 o 
  11   3  14      828.43      804.92     26.69 o 
  12   3  14      121.34      116.88     12.78 o 
  13   3  14     1014.99      946.16     29.84 o 
  14   3  14      535.85      544.86     23.62 o 
  15   3  14       12.88        6.43     10.72 o 
  16   3  14     1012.59     1038.90     32.57 o 
  17   3  14      684.46      733.69     28.14 o 
  18   3  14      254.31      334.12     22.11 o 
  19   3  14      929.12      967.71     41.80 o 
 -22   4  14      404.86      387.44     24.49 o 
 -21   4  14      571.31      602.53     25.73 o 
 -20   4  14        4.37        7.30     10.37 o 
 -19   4  14      450.85      495.68     23.17 o 
 -18   4  14      234.55      238.37     17.70 o 
 -17   4  14        0.29       -3.07      8.73 o 
 -16   4  14      694.11      666.07     24.69 o 
 -15   4  14      544.70      505.68     21.63 o 
 -14   4  14       11.69      -10.08     10.08 o 
 -13   4  14        4.17        0.47      8.25 o 
 -12   4  14      939.10      905.72     27.29 o 
 -11   4  14       67.55       49.87     11.90 o 
 -10   4  14     1864.03     1790.64     41.03 o 
  -9   4  14      475.51      430.77     18.55 o 
  -8   4  14       60.49       45.00      8.67 o 
  -7   4  14     1037.65      946.25     26.34 o 
  -6   4  14      441.83      387.63     17.22 o 
  -5   4  14     2617.32     2554.69     51.62 o 
  -4   4  14     1945.66     1784.77     38.86 o 
  -3   4  14      730.29      630.87     19.60 o 
  -2   4  14       16.77       13.71      9.17 o 
  -1   4  14     1836.52     1871.46     39.99 o 
   0   4  14      390.70      403.15     18.43 o 
   1   4  14     7860.32     8358.34    144.84 o 
   2   4  14      521.64      463.95     14.65 o 
   3   4  14     3800.71     3473.87    145.94 o 
   4   4  14     2622.62     2730.82     54.90 o 
   5   4  14     1796.94     1765.98     39.90 o 
   6   4  14     3510.67     3436.98     67.38 o 
   7   4  14      148.83      176.62     17.86 o 
   8   4  14       13.38       19.99      8.91 o 
   9   4  14     1940.98     2018.41     45.83 o 
  10   4  14     2360.11     2457.75     53.49 o 
  11   4  14      217.91      220.47     16.74 o 
  12   4  14      869.25      853.27     28.21 o 
  13   4  14      224.13      187.26     15.46 o 
  14   4  14       36.09       36.09     12.06 o 
  15   4  14      157.40      165.43     28.86 o 
  16   4  14      171.11      165.96     36.14 o 
  17   4  14       67.93       67.68     13.37 o 
  18   4  14      305.13      260.24     25.17 o 
 -21   5  14      135.51      109.71     18.97 o 
 -20   5  14      232.75      201.71     17.11 o 
 -19   5  14        0.77       -9.50      9.50 o 
 -18   5  14       35.18       18.26     10.52 o 
 -17   5  14      370.97      357.35     20.25 o 
 -16   5  14      211.93      220.21     16.95 o 
 -15   5  14        3.91       -9.26      9.26 o 
 -14   5  14      849.57      868.15     28.05 o 
 -13   5  14        0.27       -7.36      7.36 o 
 -12   5  14      102.76       86.65     13.96 o 
 -11   5  14        2.18       10.25      9.27 o 
 -10   5  14      151.86      141.47     16.00 o 
  -9   5  14      346.37      325.48     24.17 o 
  -8   5  14     1382.21     1322.96     33.71 o 
  -7   5  14      178.81      135.54     11.23 o 
  -6   5  14      411.37      392.38     17.88 o 
  -5   5  14      344.99      313.48     22.56 o 
  -4   5  14     2800.82     2805.33     76.16 o 
  -3   5  14       12.30       -1.06     24.32 o 
  -2   5  14        0.01       -3.44      7.93 o 
  -1   5  14     1497.18     1486.19     35.01 o 
   0   5  14     1346.17     1437.91     33.93 o 
   1   5  14       57.71       37.38     11.23 o 
   2   5  14     2153.66     2264.28     59.12 o 
   3   5  14       52.21       67.86     18.58 o 
   4   5  14      263.58      261.37     19.15 o 
   5   5  14      486.00      505.41     19.96 o 
   6   5  14      135.44      144.28     13.62 o 
   7   5  14      785.22      738.31     24.56 o 
   8   5  14     2199.08     2197.09     54.75 o 
   9   5  14     1421.03     1390.24     36.42 o 
  10   5  14      984.24      949.85     29.50 o 
  11   5  14      908.83      829.41     29.99 o 
  12   5  14       98.71       80.42     12.92 o 
  13   5  14        3.02       22.42     11.66 o 
  14   5  14       27.84       21.59     11.46 o 
  15   5  14      104.88      110.75     14.41 o 
  16   5  14       41.69       33.90     12.04 o 
  17   5  14      168.60      126.19     17.80 o 
 -20   6  14      186.10      157.58     15.00 o 
 -19   6  14        0.75       -8.95      8.95 o 
 -18   6  14      122.41      116.30     13.78 o 
 -17   6  14       18.50       11.03     10.39 o 
 -16   6  14        6.71       -0.77     10.99 o 
 -15   6  14       69.67       67.54     11.58 o 
 -14   6  14      132.56      109.06     15.22 o 
 -13   6  14      595.38      527.83     46.09 o 
 -12   6  14      393.68      389.69     19.92 o 
 -11   6  14      180.64       92.71     16.60 o 
 -10   6  14        8.23        8.75     21.74 o 
  -9   6  14      619.81      640.07     24.31 o 
  -8   6  14       88.21       90.21     23.95 o 
  -7   6  14     1174.19     1140.60     40.58 o 
  -6   6  14     1363.34     1267.62     40.37 o 
  -5   6  14      150.59      188.50     37.41 o 
  -4   6  14     4171.04     4027.61    260.96 o 
  -3   6  14       32.78       14.68     17.07 o 
  -2   6  14     1101.27     1035.96     35.19 o 
  -1   6  14      409.16      378.10     18.72 o 
   0   6  14      391.72      334.05     17.54 o 
   1   6  14      501.46      460.86     19.18 o 
   2   6  14      246.94      214.96     20.21 o 
   3   6  14      251.71      187.42     19.55 o 
   4   6  14        8.61        4.05     10.78 o 
   5   6  14        0.59      -10.15     10.15 o 
   6   6  14      570.21      584.58     28.21 o 
   7   6  14      543.36      586.60     29.27 o 
   8   6  14        6.39        4.20      9.56 o 
   9   6  14      306.01      234.13     18.53 o 
  10   6  14       17.73       -6.84      9.57 o 
  11   6  14      709.87      708.92     26.56 o 
  12   6  14        4.55       39.00     11.42 o 
  13   6  14      395.28      429.63     22.95 o 
  14   6  14        3.37       27.45     11.61 o 
  15   6  14      135.88      172.38     15.70 o 
  16   6  14       22.65       23.17     14.21 o 
 -18   7  14        7.23        0.78      9.94 o 
 -17   7  14      415.11      392.71     21.39 o 
 -16   7  14        3.50       -1.62     18.20 o 
 -15   7  14       20.45       17.95     19.14 o 
 -14   7  14       70.63       62.26     15.62 o 
 -13   7  14      385.74      359.52     26.06 o 
 -12   7  14       36.33       19.17     13.96 o 
 -11   7  14       26.38        5.10     23.02 o 
 -10   7  14      222.42      198.18     50.52 o 
  -9   7  14      180.18      150.15     66.63 o 
  -8   7  14      918.00      887.77     70.79 o 
  -7   7  14       23.51       14.44     11.51 o 
  -6   7  14      318.03      276.47     25.13 o 
  -5   7  14      373.20      344.73     30.66 o 
  -4   7  14      246.58      271.62     21.52 o 
  -3   7  14      242.09      278.97     21.83 o 
  -2   7  14     1093.78     1031.56     59.27 o 
  -1   7  14      614.40      575.45     27.31 o 
   0   7  14     1199.00     1218.87     32.76 o 
   1   7  14     1881.34     1748.25     52.06 o 
   2   7  14      264.81      235.58     22.43 o 
   3   7  14       65.61       39.86     18.42 o 
   4   7  14      238.16      251.49     22.42 o 
   5   7  14      127.11      120.78     16.47 o 
   6   7  14       15.32       28.64     19.05 o 
   7   7  14       61.78       76.02     16.64 o 
   8   7  14       46.54       31.78     15.45 o 
   9   7  14      102.91       69.99     12.72 o 
  10   7  14       38.08       46.22     11.76 o 
  11   7  14      289.93      294.57     24.49 o 
  12   7  14      281.95      295.37     30.69 o 
  13   7  14       50.83       47.99     12.38 o 
  14   7  14        3.59        6.88     11.39 o 
  15   7  14      171.46      149.40     18.85 o 
 -17   8  14       11.56       38.49     17.74 o 
 -16   8  14      270.68      310.79     26.20 o 
 -15   8  14       84.62       66.49     18.27 o 
 -14   8  14       63.69       64.46     15.84 o 
 -13   8  14      312.64      308.00     25.57 o 
 -12   8  14       19.18        5.33     13.76 o 
 -11   8  14      402.89      411.65     27.82 o 
 -10   8  14      267.90      213.02     22.84 o 
  -9   8  14      393.18      379.17     36.80 o 
  -8   8  14      152.25       97.88     23.66 o 
  -7   8  14       40.45        6.48     20.42 o 
  -6   8  14       20.04        3.70     13.21 o 
  -5   8  14       14.98        7.73     15.10 o 
  -4   8  14      882.48      933.30     35.72 o 
  -3   8  14      137.93      175.83     18.27 o 
  -2   8  14      462.22      497.27     26.82 o 
  -1   8  14      668.30      685.48     31.59 o 
   0   8  14      189.69      181.74     36.34 o 
   1   8  14       72.66       92.98     15.96 o 
   2   8  14      245.33      235.55     22.13 o 
   3   8  14      519.93      588.58     30.70 o 
   4   8  14        0.45       46.10     15.01 o 
   5   8  14      229.11      293.76     25.32 o 
   6   8  14      113.24      167.81     19.66 o 
   7   8  14       88.25       90.61     17.10 o 
   8   8  14        0.96       -8.22     13.71 o 
   9   8  14        2.67       -9.98      9.98 o 
  10   8  14      309.68      278.61     19.20 o 
  11   8  14        4.86        0.18     13.72 o 
  12   8  14       10.59       16.74     14.81 o 
  13   8  14       27.27       16.87     15.31 o 
 -15   9  14      140.32      131.75     18.84 o 
 -14   9  14      159.75      134.85     18.85 o 
 -13   9  14       39.59       27.71     15.35 o 
 -12   9  14      746.82      781.43     36.54 o 
 -11   9  14      218.12      270.41     45.57 o 
 -10   9  14      219.19      233.27     23.75 o 
  -9   9  14     1535.37     1589.62     52.89 o 
  -8   9  14       42.22       20.55     14.47 o 
  -7   9  14      417.73      348.69     25.30 o 
  -6   9  14      331.48      275.36     23.79 o 
  -5   9  14      234.79      201.56     20.72 o 
  -4   9  14      182.67      159.20     18.06 o 
  -3   9  14      116.60      122.42     20.65 o 
  -2   9  14       27.30       23.62     13.18 o 
  -1   9  14       10.93       11.44     18.01 o 
   0   9  14       29.04       24.23     14.59 o 
   1   9  14       21.13       22.80     14.38 o 
   2   9  14       36.57       38.54     14.61 o 
   3   9  14        1.18        8.32     14.20 o 
   4   9  14      113.98      133.26     18.32 o 
   5   9  14       13.13       32.73     14.55 o 
   6   9  14       53.51       42.57     15.57 o 
   7   9  14      179.60      125.55     18.33 o 
   8   9  14       44.86       36.89     11.97 o 
   9   9  14       10.65        8.95     11.26 o 
  10   9  14        8.39       18.93     12.00 o 
  11   9  14      146.78      148.03     19.94 o 
 -12  10  14      135.08      129.71     19.16 o 
 -11  10  14      118.82      104.25     19.13 o 
 -10  10  14      403.35      438.56     29.70 o 
  -9  10  14       16.76       16.65     14.88 o 
  -8  10  14      387.82      394.83     28.06 o 
  -7  10  14      333.58      320.77     26.25 o 
  -6  10  14       33.29       32.24     30.85 o 
  -5  10  14      420.91      389.62     27.30 o 
  -4  10  14       79.57       64.32     16.25 o 
  -3  10  14        6.05       -2.81     14.19 o 
  -2  10  14      144.92      138.70     26.87 o 
  -1  10  14      249.06      291.02     37.41 o 
   0  10  14       32.30       16.67     35.29 o 
   1  10  14      231.32      214.78     45.31 o 
   2  10  14      170.75      144.23     33.55 o 
   3  10  14      305.00      332.84     26.62 o 
   4  10  14       48.21       39.86     15.34 o 
   5  10  14       58.17       68.82     16.63 o 
   6  10  14       88.77       66.02     16.61 o 
   7  10  14      194.36      221.10     24.14 o 
   8  10  14       74.01       56.48     13.73 o 
  -7  11  14       16.71       13.12     14.56 o 
  -6  11  14      237.07      250.75     24.73 o 
  -5  11  14        2.28       -6.98     13.69 o 
  -4  11  14       95.63       82.57     16.96 o 
  -3  11  14      405.93      463.96     43.20 o 
  -2  11  14       19.07       54.52     22.24 o 
  -1  11  14      662.10      637.24     48.51 o 
   0  11  14      284.62      268.05     25.80 o 
   1  11  14        0.43      -14.53     14.53 o 
   2  11  14      645.95      667.89     34.79 o 
   3  11  14      141.23      135.86     26.04 o 
   4  11  14      188.40      196.12     22.20 o 
 -23   1  15       18.74       26.65     13.26 o 
 -22   1  15       45.79       55.50     15.22 o 
 -21   1  15      267.91      306.84     24.33 o 
 -20   1  15        2.26        0.45     10.61 o 
 -19   1  15       23.45       36.76     12.18 o 
 -18   1  15      403.64      435.07     20.22 o 
 -17   1  15        6.90       13.01      8.56 o 
 -16   1  15      141.37      122.14     11.69 o 
 -15   1  15      230.73      291.14     17.60 o 
 -14   1  15      123.27      116.75     12.08 o 
 -13   1  15        9.49       -4.97      8.34 o 
 -12   1  15      108.04       74.69     12.22 o 
 -11   1  15     1330.24     1295.75     31.42 o 
 -10   1  15      929.96      908.93     24.85 o 
  -9   1  15     2815.46     2804.15     46.87 o 
  -8   1  15       54.37       62.23      6.47 o 
  -7   1  15     1323.67     1240.69     19.64 o 
  -6   1  15      477.15      424.58     13.04 o 
  -5   1  15      542.85      524.78     14.33 o 
  -4   1  15      552.44      451.09     18.25 o 
  -3   1  15     1606.37     1569.74     23.06 o 
  -2   1  15     4825.22     4527.24     56.86 o 
  -1   1  15     3337.82     3414.13     44.26 o 
   0   1  15     1023.97     1066.68     20.18 o 
   1   1  15       15.12       17.44      3.96 o 
   2   1  15      491.26      613.78     12.56 o 
   3   1  15       16.39       19.08      4.61 o 
   4   1  15      380.46      329.34     13.76 o 
   5   1  15      107.29       85.11      8.05 o 
   6   1  15      338.87      270.98     18.72 o 
   7   1  15      139.17      148.90     28.27 o 
   8   1  15      766.90      733.31     21.24 o 
   9   1  15       10.94        8.64     24.29 o 
  10   1  15      220.92      276.45     24.10 o 
  11   1  15      238.65      238.23     17.84 o 
  12   1  15      449.96      416.84     53.79 o 
  13   1  15      273.21      299.70     19.40 o 
  14   1  15     1391.37     1368.04     37.18 o 
  15   1  15        1.21       -5.85     10.07 o 
  16   1  15      308.34      290.24     24.06 o 
  17   1  15      110.24      103.64     17.23 o 
  18   1  15       14.15       27.90     15.24 o 
  19   1  15      144.97      146.86     20.19 o 
 -22   2  15        3.89       -8.05     11.12 o 
 -21   2  15       51.57       44.64     16.35 o 
 -20   2  15      455.19      455.81     21.61 o 
 -19   2  15        2.82       -3.05      8.53 o 
 -18   2  15      465.32      460.49     20.75 o 
 -17   2  15      291.04      293.42     19.15 o 
 -16   2  15      228.96      234.95     16.68 o 
 -15   2  15      815.56      867.90     27.52 o 
 -14   2  15       14.34       12.66      9.02 o 
 -13   2  15      325.59      369.13     19.17 o 
 -12   2  15      988.87     1005.62     37.22 o 
 -11   2  15      719.39      641.10     21.47 o 
 -10   2  15     1617.76     1523.17     35.70 o 
  -9   2  15      625.08      534.17     17.60 o 
  -8   2  15      719.07      707.46     18.28 o 
  -7   2  15       10.51       12.35      5.99 o 
  -6   2  15       15.16       18.82      8.69 o 
  -5   2  15        0.28        6.67      6.21 o 
  -4   2  15      407.10      391.34     11.28 o 
  -3   2  15     3302.69     3320.67     43.23 o 
  -2   2  15       74.01       93.43     12.86 o 
  -1   2  15     1316.04     1336.41     20.68 o 
   0   2  15      240.85      270.76      8.97 o 
   1   2  15       86.75       60.19      4.92 o 
   2   2  15       59.94       73.25      8.81 o 
   3   2  15     1864.00     1720.03     32.45 o 
   4   2  15      110.86       87.55      8.11 o 
   5   2  15     1426.02     1246.08     32.32 o 
   6   2  15        0.07        2.74      8.16 o 
   7   2  15      207.32      179.66     14.80 o 
   8   2  15       23.29       38.87      9.45 o 
   9   2  15       14.72       17.54      9.46 o 
  10   2  15      188.75      185.48     19.70 o 
  11   2  15      221.89      188.44     14.63 o 
  12   2  15      237.44      200.44     16.25 o 
  13   2  15     1567.22     1605.03     40.66 o 
  14   2  15        0.08       17.30     13.90 o 
  15   2  15      277.34      312.21     20.02 o 
  16   2  15      260.26      285.09     20.51 o 
  17   2  15       59.98       93.22     14.14 o 
  18   2  15      587.43      622.56     33.82 o 
  19   2  15      142.06      118.20     18.70 o 
 -22   3  15      516.65      555.86     24.12 o 
 -21   3  15      344.89      355.06     20.73 o 
 -20   3  15      107.47      101.30     12.77 o 
 -19   3  15     1566.23     1665.66     42.37 o 
 -18   3  15     1111.82     1197.35     34.18 o 
 -17   3  15     1309.30     1295.62     35.35 o 
 -16   3  15     2509.12     2714.89     58.34 o 
 -15   3  15       29.18       32.39      9.58 o 
 -14   3  15      685.01      684.13     23.92 o 
 -13   3  15     2157.86     2218.20     48.62 o 
 -12   3  15      156.39      116.53     14.39 o 
 -11   3  15     1637.63     1592.46     37.69 o 
 -10   3  15     1818.68     1728.95     77.10 o 
  -9   3  15       54.28       51.28     13.10 o 
  -8   3  15      231.29      216.89     14.59 o 
  -7   3  15      378.43      439.17     29.10 o 
  -6   3  15       90.92       70.72     10.71 o 
  -5   3  15      938.61      943.13     39.03 o 
  -4   3  15      980.14      916.99     30.26 o 
  -3   3  15     2663.53     2606.67     44.46 o 
  -2   3  15       88.48       91.46      7.90 o 
  -1   3  15     1803.61     1746.16     35.65 o 
   0   3  15       28.55       35.93      7.52 o 
   1   3  15      185.70      134.92      8.13 o 
   2   3  15      173.89      135.70      9.05 o 
   3   3  15      459.52      436.34     17.37 o 
   4   3  15     4709.79     4343.87     80.88 o 
   5   3  15      241.22      240.10     16.27 o 
   6   3  15     8467.31     8538.19    150.70 o 
   7   3  15      793.83      773.49     36.42 o 
   8   3  15      281.01      303.39     17.80 o 
   9   3  15      942.77      959.20     28.60 o 
  10   3  15     1324.90     1213.46     33.50 o 
  11   3  15       28.39       -3.37     10.28 o 
  12   3  15      999.94      948.10     29.61 o 
  13   3  15      422.48      476.96     22.53 o 
  14   3  15      898.37      901.37     30.13 o 
  15   3  15      519.99      551.74     26.37 o 
  16   3  15       71.73       88.26     13.76 o 
  17   3  15      427.10      464.66     24.86 o 
  18   3  15        1.36       11.46     12.07 o 
 -21   4  15      665.71      675.39     26.75 o 
 -20   4  15     1226.07     1333.31     37.81 o 
 -19   4  15       41.70       41.17     11.40 o 
 -18   4  15     1861.06     1876.00     46.17 o 
 -17   4  15     1199.25     1197.47     34.39 o 
 -16   4  15      371.58      366.54     19.73 o 
 -15   4  15     1695.45     1611.96     40.34 o 
 -14   4  15      785.71      742.93     25.07 o 
 -13   4  15      145.17      107.61     14.26 o 
 -12   4  15     3856.76     3894.43     76.38 o 
 -11   4  15      566.74      570.10     21.47 o 
 -10   4  15     1610.88     1711.98     40.03 o 
  -9   4  15     1861.72     1850.32     41.89 o 
  -8   4  15      529.39      518.00     20.94 o 
  -7   4  15      926.83      885.69     34.95 o 
  -6   4  15      751.51      635.17     21.45 o 
  -5   4  15      813.29      703.92     32.06 o 
  -4   4  15      940.62      916.78     21.94 o 
  -3   4  15        1.82        1.28      6.28 o 
  -2   4  15      966.85     1009.77     26.86 o 
  -1   4  15     1366.09     1341.18     31.77 o 
   0   4  15       72.86       43.58      9.40 o 
   1   4  15      208.05      168.86     12.45 o 
   2   4  15     1225.36     1209.53     37.83 o 
   3   4  15       93.51       88.19      9.42 o 
   4   4  15     1244.83     1181.46     30.26 o 
   5   4  15     5308.38     5338.31     98.31 o 
   6   4  15        8.14        5.82     11.75 o 
   7   4  15     2934.15     3053.28     61.93 o 
   8   4  15     2146.59     2154.01     47.95 o 
   9   4  15      307.67      280.29     18.82 o 
  10   4  15     1158.63     1172.72     33.59 o 
  11   4  15     1543.17     1479.12     38.56 o 
  12   4  15        0.66       11.80     10.51 o 
  13   4  15     2223.95     2243.77     52.14 o 
  14   4  15      541.71      547.16     24.58 o 
  15   4  15     1085.00     1063.08     33.65 o 
  16   4  15      370.51      386.23     21.95 o 
  17   4  15      117.15      125.22     14.79 o 
  18   4  15      222.26      215.75     35.43 o 
 -21   5  15      394.06      399.50     34.31 o 
 -20   5  15      110.89       78.56     12.76 o 
 -19   5  15      778.13      779.16     28.36 o 
 -18   5  15      132.56      111.92     13.27 o 
 -17   5  15     1015.96     1005.91     31.86 o 
 -16   5  15      902.71      893.25     29.50 o 
 -15   5  15      105.20      103.32     13.74 o 
 -14   5  15     1099.74     1059.56     38.39 o 
 -13   5  15     1188.43     1091.63     31.55 o 
 -12   5  15       21.83       11.23      9.41 o 
 -11   5  15     4911.74     5004.38    102.36 o 
 -10   5  15      990.40      935.53     28.25 o 
  -9   5  15     3561.18     3770.60     74.07 o 
  -8   5  15     4032.19     3990.64     77.28 o 
  -7   5  15      477.95      413.26     22.69 o 
  -6   5  15     1212.27     1113.73     29.79 o 
  -5   5  15       10.41       10.12      7.87 o 
  -4   5  15      569.31      568.15     25.78 o 
  -3   5  15     1307.99     1451.80     39.33 o 
  -2   5  15     7137.28     7322.76    129.95 o 
  -1   5  15        2.38       -4.20     18.48 o 
   0   5  15     1556.09     1601.10     36.96 o 
   1   5  15     1253.61     1318.91     31.97 o 
   2   5  15      102.19      141.21     14.77 o 
   3   5  15     1593.56     1633.98     47.36 o 
   4   5  15      244.21      184.93     33.41 o 
   5   5  15      356.46      310.00     21.16 o 
   6   5  15      389.90      370.14     31.73 o 
   7   5  15       24.81       34.29     13.06 o 
   8   5  15      741.99      743.71     25.92 o 
   9   5  15     1809.81     1775.52     43.05 o 
  10   5  15      499.02      451.40     21.82 o 
  11   5  15     1315.49     1420.39     37.90 o 
  12   5  15     2115.61     2140.90     50.36 o 
  13   5  15      157.43      226.62     19.19 o 
  14   5  15     2224.11     2365.67     54.97 o 
  15   5  15      397.30      375.07     21.86 o 
  16   5  15      437.97      441.41     23.23 o 
  17   5  15      719.77      753.02     36.59 o 
 -19   6  15        0.08       -2.07      9.20 o 
 -18   6  15      646.08      569.12     24.74 o 
 -17   6  15      320.41      289.43     18.81 o 
 -16   6  15      643.38      620.92     30.41 o 
 -15   6  15     1379.25     1386.87     46.33 o 
 -14   6  15      173.17      134.76     13.37 o 
 -13   6  15      766.33      733.45     26.36 o 
 -12   6  15     1580.70     1575.58     40.46 o 
 -11   6  15        1.40       -9.04      9.04 o 
 -10   6  15     3912.51     4000.74     79.60 o 
  -9   6  15     2486.34     2374.11     52.87 o 
  -8   6  15      869.47      840.73     40.58 o 
  -7   6  15     2871.18     2948.54     75.13 o 
  -6   6  15     1853.71     1851.34     53.08 o 
  -5   6  15       82.62       67.05     31.72 o 
  -4   6  15     4385.24     4715.60    243.73 o 
  -3   6  15     3223.39     3266.77     79.94 o 
  -2   6  15      467.40      501.05     46.87 o 
  -1   6  15     4717.05     4867.73     91.20 o 
   0   6  15      604.58      645.12     23.11 o 
   1   6  15      226.43      189.58     23.64 o 
   2   6  15      367.34      403.20     24.23 o 
   3   6  15     1420.02     1283.42     41.58 o 
   4   6  15      375.03      406.28     33.72 o 
   5   6  15      671.16      619.49     28.52 o 
   6   6  15       14.17       14.38     12.37 o 
   7   6  15     1962.31     1939.41     56.35 o 
   8   6  15      429.00      340.60     25.12 o 
   9   6  15      489.41      449.70     21.51 o 
  10   6  15      914.13      929.93     30.11 o 
  11   6  15      376.23      356.01     23.63 o 
  12   6  15      445.81      543.61     24.00 o 
  13   6  15     1373.13     1502.03     40.50 o 
  14   6  15       27.92       16.52     11.39 o 
  15   6  15      702.30      829.04     30.28 o 
  16   6  15      801.09      871.19     38.53 o 
 -18   7  15       52.51       39.90     14.08 o 
 -17   7  15      630.61      578.71     30.04 o 
 -16   7  15      648.60      623.28     25.62 o 
 -15   7  15       31.17       16.77     13.84 o 
 -14   7  15      710.29      733.72     36.84 o 
 -13   7  15      542.01      488.61     36.31 o 
 -12   7  15        6.46      -12.31     12.31 o 
 -11   7  15     1242.35     1199.59     43.16 o 
 -10   7  15      588.04      547.16     58.57 o 
  -9   7  15      466.81      426.60     26.57 o 
  -8   7  15     1922.03     1988.39     57.89 o 
  -7   7  15     1038.66     1013.22     74.66 o 
  -6   7  15      606.65      621.18     29.22 o 
  -5   7  15     3198.73     3402.97     84.52 o 
  -4   7  15      264.07      180.63     25.67 o 
  -3   7  15     3558.06     3817.33     92.11 o 
  -2   7  15     2180.60     2116.23     57.82 o 
  -1   7  15        0.91        3.73     12.08 o 
   0   7  15     1519.00     1536.69     48.45 o 
   1   7  15      881.10      843.47     34.21 o 
   2   7  15       10.65       -4.72     12.50 o 
   3   7  15     1139.78     1215.70     41.84 o 
   4   7  15     2424.01     2482.61     67.38 o 
   5   7  15      190.89      235.07     23.13 o 
   6   7  15     5195.56     5514.32    128.48 o 
   7   7  15       16.73       -3.46     14.58 o 
   8   7  15     2555.16     2638.72     71.81 o 
   9   7  15      984.42      866.91     36.68 o 
  10   7  15        1.57      -10.89     12.65 o 
  11   7  15       51.34       36.65     14.52 o 
  12   7  15      643.22      593.38     30.89 o 
  13   7  15        1.78       14.40     14.28 o 
  14   7  15      776.61      861.19     38.49 o 
 -16   8  15       18.53        6.97     13.95 o 
 -15   8  15      447.23      448.27     29.23 o 
 -14   8  15      464.66      475.70     29.61 o 
 -13   8  15        4.76       -4.75     13.17 o 
 -12   8  15      839.69      824.43     36.58 o 
 -11   8  15      782.03      743.59     34.68 o 
 -10   8  15      739.22      776.94     35.45 o 
  -9   8  15     2319.60     2309.06     66.08 o 
  -8   8  15        5.11       -5.77     16.11 o 
  -7   8  15      535.36      455.55     26.93 o 
  -6   8  15       95.90       69.13     18.67 o 
  -5   8  15      126.99      100.39     15.22 o 
  -4   8  15      702.17      797.89     32.72 o 
  -3   8  15      960.09      946.65     35.54 o 
  -2   8  15     1341.46     1450.55     45.51 o 
  -1   8  15     2148.61     2179.58     62.43 o 
   0   8  15       47.68       -2.11     35.88 o 
   1   8  15     1172.98     1279.16     44.20 o 
   2   8  15     1465.99     1393.94     46.79 o 
   3   8  15      138.55      123.07     17.56 o 
   4   8  15     1143.77     1131.09     41.65 o 
   5   8  15     1792.04     1893.15     57.11 o 
   6   8  15      356.29      389.33     27.00 o 
   7   8  15     2991.29     3018.64     80.04 o 
   8   8  15      584.03      568.30     31.71 o 
   9   8  15       21.52       20.05     11.03 o 
  10   8  15      452.02      520.37     29.98 o 
  11   8  15      999.26      931.81     39.23 o 
  12   8  15       48.56       50.90     16.80 o 
  13   8  15      952.11      942.04     46.76 o 
 -14   9  15       51.09       31.00     14.80 o 
 -13   9  15      391.07      427.71     28.53 o 
 -12   9  15      216.23      233.77     24.68 o 
 -11   9  15      898.55      943.24     40.41 o 
 -10   9  15     1584.97     1539.32     51.95 o 
  -9   9  15      302.28      372.67     27.51 o 
  -8   9  15     1168.45     1093.17     42.64 o 
  -7   9  15       21.21      -16.61     19.45 o 
  -6   9  15        8.07      -12.04     12.04 o 
  -5   9  15      342.82      298.91     24.31 o 
  -4   9  15     1189.31     1164.21     42.00 o 
  -3   9  15      508.03      546.88     29.33 o 
  -2   9  15     2505.60     2627.02     70.82 o 
  -1   9  15       66.91       71.76     17.60 o 
   0   9  15     2147.60     2291.60     66.29 o 
   1   9  15      142.63       98.83     19.18 o 
   2   9  15       43.39       44.76     15.89 o 
   3   9  15      459.02      440.77     28.22 o 
   4   9  15      366.12      290.33     24.66 o 
   5   9  15     1098.36     1088.68     41.49 o 
   6   9  15      683.81      595.75     31.73 o 
   7   9  15       24.04       25.97     14.53 o 
   8   9  15      793.69      773.84     35.89 o 
   9   9  15      574.15      636.24     26.76 o 
  10   9  15       65.42       48.52     13.24 o 
  11   9  15      412.77      575.61     47.53 o 
 -11  10  15      241.00      227.78     23.49 o 
 -10  10  15      670.43      672.46     34.80 o 
  -9  10  15      620.36      622.22     33.39 o 
  -8  10  15       25.53       31.40     14.60 o 
  -7  10  15      439.80      496.79     30.11 o 
  -6  10  15      891.94      857.44     37.41 o 
  -5  10  15      148.09       73.75     16.76 o 
  -4  10  15     1006.01     1096.14     65.59 o 
  -3  10  15     2288.88     2236.48     94.01 o 
  -2  10  15      144.12      136.55     27.14 o 
  -1  10  15     1668.88     1649.93     79.86 o 
   0  10  15       18.75       18.60     25.10 o 
   1  10  15       50.15       16.04     15.41 o 
   2  10  15      155.54      172.29     20.35 o 
   3  10  15      258.66      225.13     23.76 o 
   4  10  15       56.19       52.68     16.14 o 
   5  10  15      744.34      617.11     32.41 o 
   6  10  15       71.45       71.66     17.57 o 
   7  10  15      981.91     1019.92     41.96 o 
   8  10  15       30.87       14.01     15.70 o 
  -6  11  15       59.87       84.80     16.95 o 
  -5  11  15      631.57      679.20     34.20 o 
  -4  11  15      310.32      272.32     37.61 o 
  -3  11  15      541.79      698.43     51.29 o 
  -2  11  15      985.72      983.11     59.20 o 
  -1  11  15       64.13      132.38     39.56 o 
   0  11  15      397.30      385.53     29.41 o 
   1  11  15       66.05       63.02     25.98 o 
   2  11  15       18.58        3.76     15.33 o 
 -22   0  16     2472.98     2682.72    104.65 o 
 -21   0  16       14.05       27.10     19.78 o 
 -20   0  16     4083.18     4614.90    157.18 o 
 -19   0  16      841.71      859.57     49.66 o 
 -18   0  16      868.52      862.94     49.00 o 
 -17   0  16     2517.86     2521.42     95.05 o 
 -16   0  16     1579.84     1570.14     67.64 o 
 -15   0  16       37.78       22.71     17.38 o 
 -14   0  16     9359.91     9723.44    294.23 o 
 -13   0  16     1866.22     1868.38     73.67 o 
 -12   0  16     2017.99     2210.21     81.97 o 
 -11   0  16      174.91      199.53     15.89 o 
 -10   0  16       61.95       40.32      8.74 o 
  -9   0  16      842.73      746.96     49.21 o 
  -8   0  16     1853.03     1952.57     39.42 o 
  -7   0  16      760.66      661.90     19.03 o 
  -6   0  16     1983.42     2077.78     41.22 o 
  -5   0  16      431.28      388.93     14.35 o 
  -4   0  16     2427.02     2465.73     47.36 o 
  -3   0  16     2021.92     1965.26     39.29 o 
  -2   0  16      128.16      148.72      9.99 o 
  -1   0  16       13.92        7.21      5.21 o 
   0   0  16     1566.47     1386.12     29.94 o 
   1   0  16      815.35      933.73     30.96 o 
   2   0  16    10277.61    10571.83    250.81 o 
   3   0  16     3049.73     3334.11     62.06 o 
   4   0  16      424.05      331.94     19.81 o 
   5   0  16      115.55      111.23     12.49 o 
   6   0  16    10517.60    10247.85    613.14 o 
   7   0  16      501.55      508.23     37.48 o 
   8   0  16    16113.44    16691.89    658.44 o 
   9   0  16     5593.49     5661.76    128.47 o 
  10   0  16        3.97       19.65     13.25 o 
  11   0  16     9568.12     9805.75    213.14 o 
  12   0  16       23.80       43.77     15.19 o 
  13   0  16     1654.59     1547.49     49.31 o 
  14   0  16      318.93      252.69     32.46 o 
  15   0  16       97.54      100.68     22.60 o 
  16   0  16       84.67       86.01     21.75 o 
  17   0  16     1935.65     1999.98     87.53 o 
  18   0  16      256.21      410.82     41.33 o 
  19   0  16     1957.77     2009.56     90.93 o 
 -22   1  16      183.81      166.00     19.13 o 
 -21   1  16     2090.19     2198.38     63.79 o 
 -20   1  16      163.63      141.77     17.36 o 
 -19   1  16     1476.53     1407.60     45.95 o 
 -18   1  16     1407.20     1478.87     46.86 o 
 -17   1  16        1.57       -2.18      8.10 o 
 -16   1  16     1246.59     1263.05     33.41 o 
 -15   1  16     5383.76     5759.46    106.21 o 
 -14   1  16       65.82       45.50     10.04 o 
 -13   1  16     4917.05     5231.35    118.87 o 
 -12   1  16      447.34      434.13     22.95 o 
 -11   1  16      925.28      907.72     25.36 o 
 -10   1  16      303.88      318.53     26.04 o 
  -9   1  16      825.24      796.23     28.11 o 
  -8   1  16       17.41       11.58      6.00 o 
  -7   1  16     4932.34     5166.25     71.24 o 
  -6   1  16      343.79      341.01     16.73 o 
  -5   1  16     2164.27     2193.39     30.45 o 
  -4   1  16      953.90     1048.76     17.49 o 
  -3   1  16      618.98      574.18     12.23 o 
  -2   1  16      364.23      373.97     11.69 o 
  -1   1  16      708.21      754.61     14.35 o 
   0   1  16     2755.81     2902.49     38.66 o 
   1   1  16     5067.03     5313.91     66.43 o 
   2   1  16     5679.42     5986.20     74.26 o 
   3   1  16     1231.14     1195.18     25.64 o 
   4   1  16     4749.65     4975.04     78.82 o 
   5   1  16      820.19      772.68     20.31 o 
   6   1  16      260.55      169.68     11.42 o 
   7   1  16     7310.28     7528.57    116.36 o 
   8   1  16     1413.99     1454.06     31.68 o 
   9   1  16     4433.26     4474.74     74.41 o 
  10   1  16     4975.80     5322.79     86.77 o 
  11   1  16       18.28       24.15     12.36 o 
  12   1  16     2814.95     2887.92     61.64 o 
  13   1  16      351.97      382.33     20.84 o 
  14   1  16      217.27      221.33     17.82 o 
  15   1  16      613.05      620.03     25.63 o 
  16   1  16      637.36      671.33     32.96 o 
  17   1  16      715.89      685.57     34.24 o 
  18   1  16     2237.03     2232.29     67.54 o 
 -22   2  16      570.86      533.37     29.45 o 
 -21   2  16       15.32      -10.76     10.76 o 
 -20   2  16      470.40      408.52     25.40 o 
 -19   2  16      201.05      187.77     15.53 o 
 -18   2  16       95.72       51.46     10.35 o 
 -17   2  16      970.52     1007.88     41.92 o 
 -16   2  16     1304.93     1405.43     46.81 o 
 -15   2  16     1413.24     1411.00     36.08 o 
 -14   2  16     3990.64     4141.57     80.14 o 
 -13   2  16      476.40      366.40     22.27 o 
 -12   2  16     4246.71     4130.50     78.78 o 
 -11   2  16      730.57      736.66     23.41 o 
 -10   2  16      109.46       95.94      8.47 o 
  -9   2  16     4735.80     4846.70     87.93 o 
  -8   2  16     7850.68     8204.54    182.35 o 
  -7   2  16      473.32      458.43     15.35 o 
  -6   2  16     8704.94     9089.66    135.54 o 
  -5   2  16     6380.02     6763.97     91.29 o 
  -4   2  16     1865.65     1806.18     29.22 o 
  -3   2  16     1462.65     1574.10     23.65 o 
  -2   2  16      895.35      848.24     15.47 o 
  -1   2  16      819.44      758.46     14.59 o 
   0   2  16     4495.31     4536.91     57.67 o 
   1   2  16     4498.33     4778.34     60.60 o 
   2   2  16      406.61      427.69     12.55 o 
   3   2  16     7329.01     7653.14    116.56 o 
   4   2  16      156.18      174.40     12.11 o 
   5   2  16     2760.12     2690.70     52.31 o 
   6   2  16        2.07       -9.46      9.46 o 
   7   2  16      253.24      158.47     13.36 o 
   8   2  16     1326.79     1337.58     34.29 o 
   9   2  16     2365.47     2363.73     52.58 o 
  10   2  16      806.91      743.31     64.47 o 
  11   2  16     1220.64     1221.66     34.04 o 
  12   2  16       32.88       37.77     17.41 o 
  13   2  16      675.08      701.19     25.94 o 
  14   2  16     1141.44     1147.35     34.16 o 
  15   2  16       21.88       31.86     12.21 o 
  16   2  16     2082.89     2102.67     51.40 o 
  17   2  16      943.47      992.27     33.19 o 
  18   2  16      137.74      135.97     18.91 o 
 -22   3  16        0.66        8.11      9.55 o 
 -21   3  16      461.86      460.90     22.23 o 
 -20   3  16        1.02       -7.64      9.41 o 
 -19   3  16      314.84      338.57     19.47 o 
 -18   3  16      265.91      272.51     18.24 o 
 -17   3  16      160.88      160.44     14.32 o 
 -16   3  16      518.60      476.40     21.41 o 
 -15   3  16     1130.51     1126.72     31.82 o 
 -14   3  16      114.54       69.95     13.41 o 
 -13   3  16     2825.51     2821.63     58.91 o 
 -12   3  16       89.72      102.27     11.23 o 
 -11   3  16      668.73      608.24     21.76 o 
 -10   3  16     1680.04     1697.09     39.14 o 
  -9   3  16      205.27      190.84     24.86 o 
  -8   3  16      806.42      797.84     24.25 o 
  -7   3  16    12042.43    12904.65    190.14 o 
  -6   3  16     1871.98     1772.64     35.77 o 
  -5   3  16     4878.94     5019.75     78.97 o 
  -4   3  16     1614.31     1650.18     31.73 o 
  -3   3  16       16.85        4.22      5.94 o 
  -2   3  16      953.78     1016.56     26.70 o 
  -1   3  16     8193.96     8102.01    121.55 o 
   0   3  16        8.68       -4.53      6.84 o 
   1   3  16     2736.75     2787.84     46.66 o 
   2   3  16      597.52      615.74     22.42 o 
   3   3  16      117.12       98.87     11.77 o 
   4   3  16     1996.09     2117.19     51.18 o 
   5   3  16       61.49       65.44      9.99 o 
   6   3  16      808.55      735.83     31.10 o 
   7   3  16      326.01      336.77     18.07 o 
   8   3  16      388.88      338.92     18.41 o 
   9   3  16      887.90      879.36     27.98 o 
  10   3  16     3753.68     3653.29     73.59 o 
  11   3  16      357.39      309.39     34.29 o 
  12   3  16      931.11      839.54     28.34 o 
  13   3  16       27.79       49.90     16.89 o 
  14   3  16      111.02      118.00     21.83 o 
  15   3  16     1275.29     1305.86     37.53 o 
  16   3  16      105.72      117.50     22.74 o 
  17   3  16      148.73      140.13     18.57 o 
  18   3  16      991.39     1060.30     41.63 o 
 -21   4  16        3.91        2.74     11.48 o 
 -20   4  16      559.26      555.87     24.30 o 
 -19   4  16      151.10      141.12     14.11 o 
 -18   4  16        8.31        5.50     12.54 o 
 -17   4  16      393.33      363.07     20.93 o 
 -16   4  16      738.08      716.39     25.97 o 
 -15   4  16        3.76       -3.04     10.39 o 
 -14   4  16      530.68      500.86     26.11 o 
 -13   4  16      947.88      874.39     27.46 o 
 -12   4  16       78.17       33.22      9.79 o 
 -11   4  16      664.15      576.12     25.12 o 
 -10   4  16      174.99      135.29     15.46 o 
  -9   4  16       60.90       44.93      9.54 o 
  -8   4  16      303.25      313.20     16.97 o 
  -7   4  16      346.23      402.22     20.87 o 
  -6   4  16     3727.89     3802.08     62.84 o 
  -5   4  16       18.31       12.71     10.69 o 
  -4   4  16     1744.77     1595.29     31.72 o 
  -3   4  16      567.53      541.24     17.23 o 
  -2   4  16     1140.25     1077.66     32.54 o 
  -1   4  16     2250.10     2376.63     48.87 o 
   0   4  16     6061.19     6255.39    111.64 o 
   1   4  16       63.72       19.01     21.68 o 
   2   4  16     2631.57     2796.65     69.86 o 
   3   4  16      969.85      981.86     34.01 o 
   4   4  16       12.93       10.97      8.35 o 
   5   4  16     1546.95     1480.59     50.50 o 
   6   4  16      748.22      754.03     35.45 o 
   7   4  16        0.02        1.80     12.55 o 
   8   4  16     2588.20     2576.38     55.21 o 
   9   4  16     3076.51     2957.36     62.11 o 
  10   4  16     1049.01     1052.67     31.92 o 
  11   4  16     1353.93     1322.29     36.42 o 
  12   4  16        0.24        7.50     10.50 o 
  13   4  16      281.36      312.96     32.95 o 
  14   4  16       66.51       82.33     13.21 o 
  15   4  16       21.86       31.72     11.76 o 
  16   4  16        2.98       13.24     11.20 o 
  17   4  16      312.56      313.77     21.57 o 
 -20   5  16       10.45       -7.41      9.29 o 
 -19   5  16        7.93       -9.06      9.06 o 
 -18   5  16      350.15      355.79     20.34 o 
 -17   5  16      753.58      788.18     28.01 o 
 -16   5  16      232.63      204.05     19.57 o 
 -15   5  16      615.30      569.73     28.39 o 
 -14   5  16      484.62      437.46     20.81 o 
 -13   5  16      262.73      219.02     18.66 o 
 -12   5  16      898.07      835.32     27.30 o 
 -11   5  16       11.47       -2.37      9.47 o 
 -10   5  16       23.64       10.97     12.06 o 
  -9   5  16      385.41      403.63     19.15 o 
  -8   5  16      115.97      105.85     14.11 o 
  -7   5  16      383.71      335.94     27.48 o 
  -6   5  16      148.85      163.33     20.71 o 
  -5   5  16     1234.86     1219.58     73.76 o 
  -4   5  16       81.80       97.81     11.43 o 
  -3   5  16      354.90      336.83     18.51 o 
  -2   5  16     1909.66     1780.89     51.13 o 
  -1   5  16      431.87      375.48     18.65 o 
   0   5  16       40.61       42.54     12.36 o 
   1   5  16     1259.40     1262.87     40.15 o 
   2   5  16     1087.45     1070.61     37.04 o 
   3   5  16     1417.34     1384.88     42.93 o 
   4   5  16     1182.19     1082.85     37.27 o 
   5   5  16       12.26       11.96     11.21 o 
   6   5  16      352.41      300.74     22.37 o 
   7   5  16      742.47      647.21     24.03 o 
   8   5  16      165.76      185.77     18.72 o 
   9   5  16      304.33      281.00     20.22 o 
  10   5  16      419.75      469.68     22.45 o 
  11   5  16       57.42       62.05     17.89 o 
  12   5  16       78.44      106.43     13.36 o 
  13   5  16       37.50       39.25     11.69 o 
  14   5  16        7.49       12.15     11.06 o 
  15   5  16        0.35        2.51     10.57 o 
  16   5  16      339.49      330.26     21.86 o 
 -19   6  16       34.66       30.81     10.75 o 
 -18   6  16       81.60       82.18     15.09 o 
 -17   6  16        3.47        6.04     13.86 o 
 -16   6  16      181.67      162.13     14.65 o 
 -15   6  16       12.56        9.52      9.82 o 
 -14   6  16      486.25      439.45     21.53 o 
 -13   6  16        8.26       -0.87      8.90 o 
 -12   6  16      192.27      135.65     16.65 o 
 -11   6  16        4.39       -8.97      8.97 o 
 -10   6  16      160.74      146.21     13.55 o 
  -9   6  16       35.26       29.81     22.41 o 
  -8   6  16     2170.85     2184.40     61.34 o 
  -7   6  16       88.35       89.81     28.33 o 
  -6   6  16      669.10      692.60     31.00 o 
  -5   6  16      984.93      927.31     35.07 o 
  -4   6  16        0.72      -10.62     22.99 o 
  -3   6  16     1252.58     1096.90     80.36 o 
  -2   6  16       87.28       67.37     11.62 o 
  -1   6  16      101.82      109.08     12.29 o 
   0   6  16       14.04       26.78     12.97 o 
   1   6  16     1792.56     1730.41     51.23 o 
   2   6  16      872.69      842.29     33.47 o 
   3   6  16      377.98      387.33     24.53 o 
   4   6  16      355.33      331.75     23.14 o 
   5   6  16        7.15        0.50     11.58 o 
   6   6  16       36.28       41.79     15.30 o 
   7   6  16       84.09       72.06     17.98 o 
   8   6  16       65.63       62.40     15.97 o 
   9   6  16       52.22       25.51     20.29 o 
  10   6  16       89.13       71.95     16.33 o 
  11   6  16        7.97        2.62      9.89 o 
  12   6  16       87.08       55.82     11.79 o 
  13   6  16       34.33       41.71     11.89 o 
  14   6  16       18.41       25.94     11.65 o 
  15   6  16        6.17        7.57     11.84 o 
 -18   7  16      341.76      373.23     22.45 o 
 -17   7  16        1.45       13.34     10.61 o 
 -16   7  16      482.05      510.17     24.06 o 
 -15   7  16        5.43       -1.07     10.02 o 
 -14   7  16       20.69       19.03     13.72 o 
 -13   7  16       58.81       29.03     13.68 o 
 -12   7  16      182.41      125.61     17.57 o 
 -11   7  16       71.26       66.76     15.20 o 
 -10   7  16      314.83      276.15     23.87 o 
  -9   7  16      387.95      324.09     40.88 o 
  -8   7  16       29.23        0.75     17.41 o 
  -7   7  16      687.25      724.79     37.08 o 
  -6   7  16     1032.61      996.60     37.87 o 
  -5   7  16       64.24       52.02     21.40 o 
  -4   7  16      522.14      501.98     26.72 o 
  -3   7  16       76.38       43.50     13.06 o 
  -2   7  16       78.38       72.65     11.83 o 
  -1   7  16       86.07       70.32     11.43 o 
   0   7  16      336.92      268.57     23.09 o 
   1   7  16      318.40      291.13     22.98 o 
   2   7  16      112.68       98.08     15.71 o 
   3   7  16      209.69      205.64     47.71 o 
   4   7  16      484.29      466.73     27.32 o 
   5   7  16      752.34      735.68     33.57 o 
   6   7  16      194.57      227.80     23.52 o 
   7   7  16      618.99      612.40     40.73 o 
   8   7  16        1.84        6.37     14.71 o 
   9   7  16        5.75      -13.51     13.51 o 
  10   7  16       72.22       73.53     24.16 o 
  11   7  16      359.99      314.53     27.28 o 
  12   7  16       15.21       -4.81     13.70 o 
  13   7  16       17.21       -2.38     14.46 o 
  14   7  16       54.57       52.06     17.01 o 
 -16   8  16        0.15        5.45     14.62 o 
 -15   8  16      432.01      443.72     29.27 o 
 -14   8  16       39.53       40.41     15.57 o 
 -13   8  16      138.24      119.76     17.73 o 
 -12   8  16        8.52      -12.61     12.61 o 
 -11   8  16       34.84       30.89     14.88 o 
 -10   8  16       25.57        3.55     13.14 o 
  -9   8  16        2.29       -1.92     13.33 o 
  -8   8  16        3.46       -2.94     19.84 o 
  -7   8  16      132.11       80.88     30.23 o 
  -6   8  16       61.25       37.87     29.71 o 
  -5   8  16       75.66       49.54     15.39 o 
  -4   8  16      120.11       83.80     14.73 o 
  -3   8  16       54.56       40.18     12.79 o 
  -2   8  16       39.38       38.71     11.39 o 
  -1   8  16        0.01       10.62     13.51 o 
   0   8  16       28.36       15.80     14.55 o 
   1   8  16      221.80      250.61     23.68 o 
   2   8  16      145.99      155.52     18.50 o 
   3   8  16      164.69      195.26     33.61 o 
   4   8  16      481.16      449.95     27.69 o 
   5   8  16      260.43      350.94     26.18 o 
   6   8  16      509.95      525.33     29.89 o 
   7   8  16       85.68      127.14     18.28 o 
   8   8  16       54.37       65.47     24.23 o 
   9   8  16        3.09        1.23     13.84 o 
  10   8  16       84.16       91.08     17.98 o 
  11   8  16       48.77       58.13     16.78 o 
  12   8  16        9.81        9.72     14.63 o 
 -14   9  16       70.67       32.95     15.31 o 
 -13   9  16      139.57      118.20     18.66 o 
 -12   9  16        0.71        3.82     19.23 o 
 -11   9  16      264.05      297.62     26.16 o 
 -10   9  16      439.96      446.52     29.42 o 
  -9   9  16       19.35       33.59     15.45 o 
  -8   9  16      656.36      671.09     33.55 o 
  -7   9  16      325.16      280.69     24.63 o 
  -6   9  16       85.41       48.50     38.07 o 
  -5   9  16       22.13      -10.63     12.84 o 
  -4   9  16      130.62      109.70     17.31 o 
  -3   9  16      117.56      132.60     17.13 o 
  -2   9  16       19.15       21.57     15.21 o 
  -1   9  16      451.01      489.80     30.25 o 
   0   9  16      111.24      121.76     19.08 o 
   1   9  16        1.85      -13.90     13.90 o 
   2   9  16       73.83       95.62     27.70 o 
   3   9  16      123.65      100.67     21.48 o 
   4   9  16        3.50       12.79     13.90 o 
   5   9  16       74.92       92.22     17.10 o 
   6   9  16        0.07       -3.27     13.45 o 
   7   9  16       27.36       61.30     16.30 o 
   8   9  16       15.34       17.95     16.32 o 
   9   9  16      124.63      117.41     15.26 o 
  10   9  16       35.27       21.43     16.26 o 
 -10  10  16        0.77       -1.73     14.25 o 
  -9  10  16      315.68      343.00     27.28 o 
  -8  10  16       89.10       75.71     17.34 o 
  -7  10  16       57.62       51.95     16.13 o 
  -6  10  16      124.12       79.75     22.85 o 
  -5  10  16      171.27      144.38     19.01 o 
  -4  10  16        0.11       -8.95     13.81 o 
  -3  10  16      308.38      367.08     41.06 o 
  -2  10  16      422.90      502.43     31.99 o 
  -1  10  16       37.47       28.14     23.98 o 
   0  10  16      312.24      298.62     26.75 o 
   1  10  16       18.12      -15.79     23.27 o 
   2  10  16       52.76       25.36     28.52 o 
   3  10  16       14.17      -11.10     13.36 o 
   4  10  16       12.20        6.21     14.14 o 
   5  10  16       57.26       71.32     16.58 o 
   6  10  16      105.97      137.49     19.55 o 
  -2  11  16      355.62      386.89     29.79 o 
  -1  11  16      130.63      169.58     35.33 o 
 -22   1  17       48.98       39.46     14.25 o 
 -21   1  17        5.02       14.52     12.77 o 
 -20   1  17       38.60       27.59     13.55 o 
 -19   1  17       46.15       48.50     13.44 o 
 -18   1  17       66.66       52.51     13.05 o 
 -17   1  17      131.24      145.94     15.72 o 
 -16   1  17      100.46       89.86     15.52 o 
 -15   1  17       94.07       82.33     13.85 o 
 -14   1  17      189.06      179.41     13.91 o 
 -13   1  17      155.58      114.72     11.36 o 
 -12   1  17     1029.51     1031.91     28.46 o 
 -11   1  17      137.90      130.89     10.93 o 
 -10   1  17      889.26      988.07     26.40 o 
  -9   1  17      426.76      455.93     17.51 o 
  -8   1  17     2053.36     2040.77     56.25 o 
  -7   1  17       48.35       32.02      6.71 o 
  -6   1  17      233.19      190.36      9.66 o 
  -5   1  17      447.68      350.72     12.38 o 
  -4   1  17        3.94       10.54      4.36 o 
  -3   1  17     4066.93     3890.99     50.23 o 
  -2   1  17      618.75      584.10     12.80 o 
  -1   1  17      907.33      876.12     15.98 o 
   0   1  17      235.06      275.39     12.30 o 
   1   1  17      430.41      479.32     11.76 o 
   2   1  17        9.92       41.87     10.82 o 
   3   1  17       43.65       84.82     18.79 o 
   4   1  17       56.89       84.98      8.91 o 
   5   1  17      133.85       78.82     13.76 o 
   6   1  17       11.83        4.95      7.69 o 
   7   1  17       46.00       61.82      9.17 o 
   8   1  17      691.15      690.00     23.92 o 
   9   1  17      199.99      319.05     30.25 o 
  10   1  17      408.03      430.73     27.91 o 
  11   1  17       40.04       69.29     14.34 o 
  12   1  17        6.96       15.47     10.71 o 
  13   1  17      200.77      169.94     24.61 o 
  14   1  17      191.23      210.13     20.80 o 
  15   1  17      208.24      181.56     15.89 o 
  16   1  17      157.40      171.15     18.83 o 
  17   1  17        5.80       21.14     13.82 o 
  18   1  17       55.99      101.80     17.47 o 
 -22   2  17      171.59      166.10     18.24 o 
 -21   2  17       22.49       10.27     13.67 o 
 -20   2  17        1.25      -10.20     10.20 o 
 -19   2  17      343.00      365.03     24.28 o 
 -18   2  17      118.41      127.82     12.69 o 
 -17   2  17      624.56      639.52     23.81 o 
 -16   2  17      112.07      123.96     12.20 o 
 -15   2  17      107.31      115.82     14.76 o 
 -14   2  17      654.06      639.13     22.84 o 
 -13   2  17      512.76      460.62     19.75 o 
 -12   2  17      137.50      121.98     11.07 o 
 -11   2  17        0.75        0.21      8.72 o 
 -10   2  17      157.35      183.16     11.30 o 
  -9   2  17       22.91        6.02      6.53 o 
  -8   2  17      600.89      591.64     27.52 o 
  -7   2  17      174.58      196.01     17.12 o 
  -6   2  17       25.02       25.72     15.50 o 
  -5   2  17      129.67      102.24     19.55 o 
  -4   2  17     1279.33     1216.02     22.39 o 
  -3   2  17       35.16       29.66      7.44 o 
  -2   2  17      628.99      687.20     14.04 o 
  -1   2  17      491.25      443.09     11.45 o 
   0   2  17        3.24        1.45      5.74 o 
   1   2  17        0.89       15.65      4.75 o 
   2   2  17       40.29       28.22      8.71 o 
   3   2  17      100.86      146.34     12.21 o 
   4   2  17     1188.10     1094.27     34.90 o 
   5   2  17      642.72      674.51     19.94 o 
   6   2  17     1166.60     1036.34     41.87 o 
   7   2  17      302.86      321.91     18.09 o 
   8   2  17      350.64      344.37     18.75 o 
   9   2  17     2263.26     2384.99     54.89 o 
  10   2  17       24.58       10.11     11.50 o 
  11   2  17      131.51      130.05     13.87 o 
  12   2  17      569.31      584.94     41.37 o 
  13   2  17      259.08      252.67     19.05 o 
  14   2  17     1079.77     1092.15     33.58 o 
  15   2  17      160.52      212.59     25.34 o 
  16   2  17      349.67      353.57     21.93 o 
  17   2  17       48.53       61.90     13.29 o 
  18   2  17        0.49        6.78     14.20 o 
 -21   3  17       74.16       41.47     11.12 o 
 -20   3  17     1115.27     1118.35     33.74 o 
 -19   3  17      258.46      243.36     17.70 o 
 -18   3  17     1145.30     1150.71     33.70 o 
 -17   3  17     2093.28     2258.58     51.72 o 
 -16   3  17      601.41      584.28     28.49 o 
 -15   3  17     1319.59     1367.19     53.79 o 
 -14   3  17      106.99       79.34     12.34 o 
 -13   3  17        3.72       -5.39      8.02 o 
 -12   3  17      132.14      113.90     12.89 o 
 -11   3  17       76.64       83.28     14.35 o 
 -10   3  17      422.86      341.90     14.68 o 
  -9   3  17      265.92      255.63     19.84 o 
  -8   3  17      293.73      287.99     19.48 o 
  -7   3  17      443.89      466.63     47.97 o 
  -6   3  17      990.27     1008.75     24.17 o 
  -5   3  17        6.62       -4.01      7.50 o 
  -4   3  17       20.59        8.73      6.62 o 
  -3   3  17      132.62      108.83     10.36 o 
  -2   3  17      516.63      509.77     16.02 o 
  -1   3  17      285.73      301.05     21.21 o 
   0   3  17        1.03       -0.70      7.07 o 
   1   3  17      835.98      754.56     48.71 o 
   2   3  17     1301.76     1273.89     41.35 o 
   3   3  17     1164.74     1134.66     51.74 o 
   4   3  17      408.17      435.41     19.35 o 
   5   3  17     5221.79     5283.01     97.93 o 
   6   3  17     1085.69     1040.89     33.98 o 
   7   3  17     1730.86     1759.17     55.87 o 
   8   3  17     1769.09     1773.73     41.97 o 
   9   3  17       11.79       21.91     10.77 o 
  10   3  17     1013.81     1048.20     31.65 o 
  11   3  17     1028.05     1033.78     31.67 o 
  12   3  17       72.46       59.08     12.42 o 
  13   3  17     1711.97     1854.07     46.09 o 
  14   3  17      284.32      281.87     19.91 o 
  15   3  17      492.76      552.45     24.99 o 
  16   3  17       33.82       40.81     12.19 o 
  17   3  17      165.49      189.78     16.79 o 
 -21   4  17      436.89      475.15     23.05 o 
 -20   4  17       30.40       29.53     14.75 o 
 -19   4  17      747.93      692.78     26.41 o 
 -18   4  17      550.06      526.53     23.26 o 
 -17   4  17      397.84      381.61     24.65 o 
 -16   4  17     2051.24     1991.16     58.50 o 
 -15   4  17        2.11        2.14     10.49 o 
 -14   4  17      517.39      509.40     21.74 o 
 -13   4  17      655.37      655.48     24.13 o 
 -12   4  17      746.62      713.66     24.77 o 
 -11   4  17      629.21      650.24     23.31 o 
 -10   4  17      289.18      258.04     21.66 o 
  -9   4  17     1275.58     1235.07     32.13 o 
  -8   4  17       87.36       73.40      8.82 o 
  -7   4  17       19.05       14.52      7.29 o 
  -6   4  17      260.81      276.54     14.26 o 
  -5   4  17      729.83      768.20     20.76 o 
  -4   4  17      969.36      897.32     22.41 o 
  -3   4  17      849.34      784.96     20.87 o 
  -2   4  17     4025.75     3940.82     88.40 o 
  -1   4  17      180.96      146.01     12.03 o 
   0   4  17      611.19      638.30     22.06 o 
   1   4  17     1659.98     1704.96     48.81 o 
   2   4  17       16.85       12.27     11.73 o 
   3   4  17     3282.68     3413.35     83.43 o 
   4   4  17     4618.60     4603.70    133.78 o 
   5   4  17       13.16       13.54      9.15 o 
   6   4  17     3083.55     3114.15     63.52 o 
   7   4  17     2042.38     1925.62     62.96 o 
   8   4  17      540.44      587.09     23.77 o 
   9   4  17     2828.20     2862.77     61.07 o 
  10   4  17      663.09      656.79     25.59 o 
  11   4  17      739.87      709.73     26.84 o 
  12   4  17     1737.56     1768.55     44.30 o 
  13   4  17        5.18       15.10     10.81 o 
  14   4  17      791.12      842.17     29.81 o 
  15   4  17      261.84      263.90     19.32 o 
  16   4  17      142.00      146.16     15.44 o 
 -20   5  17      216.71      200.52     16.55 o 
 -19   5  17       10.89       -1.13     10.90 o 
 -18   5  17      461.56      441.33     26.28 o 
 -17   5  17      534.69      548.35     28.99 o 
 -16   5  17       12.95       10.95     10.14 o 
 -15   5  17      581.39      523.42     22.78 o 
 -14   5  17      158.96      150.40     13.69 o 
 -13   5  17       74.66       54.67     10.73 o 
 -12   5  17     2462.86     2495.76     55.08 o 
 -11   5  17      805.34      782.97     26.35 o 
 -10   5  17     2411.33     2495.06     54.31 o 
  -9   5  17      776.80      764.01     26.27 o 
  -8   5  17      460.71      358.27     30.09 o 
  -7   5  17      515.32      462.95     21.32 o 
  -6   5  17     1443.21     1556.56     32.66 o 
  -5   5  17     2346.06     2371.52     44.05 o 
  -4   5  17      831.90      908.18     27.58 o 
  -3   5  17     5176.33     5583.56    102.78 o 
  -2   5  17       85.49       82.75     18.64 o 
  -1   5  17     3428.89     3593.46     70.20 o 
   0   5  17     3748.23     3572.83     87.31 o 
   1   5  17      103.44       69.80     14.62 o 
   2   5  17     1818.10     1799.33     51.74 o 
   3   5  17      736.21      713.69     30.36 o 
   4   5  17        0.32        0.46     11.03 o 
   5   5  17     2678.57     2639.12     69.30 o 
   6   5  17     1028.51     1129.94     39.76 o 
   7   5  17     2196.48     2275.78     63.13 o 
   8   5  17     2117.82     2204.17     50.33 o 
   9   5  17      142.35      161.15     29.65 o 
  10   5  17     2095.62     2205.53     51.18 o 
  11   5  17      747.43      632.92     25.33 o 
  12   5  17      277.25      303.33     19.81 o 
  13   5  17     1125.49     1142.29     34.55 o 
  14   5  17      133.55      123.12     14.36 o 
  15   5  17      450.46      462.42     24.12 o 
  16   5  17      899.29     1023.83     34.34 o 
 -19   6  17      586.34      597.84     25.50 o 
 -18   6  17      252.98      263.23     18.54 o 
 -17   6  17      429.41      422.47     21.61 o 
 -16   6  17      791.95      830.57     29.02 o 
 -15   6  17        2.19       -8.63      8.63 o 
 -14   6  17      238.98      201.93     21.30 o 
 -13   6  17      899.04      874.18     29.12 o 
 -12   6  17       72.58       55.96     10.94 o 
 -11   6  17     1275.20     1252.08     34.93 o 
 -10   6  17     1524.80     1484.14     38.42 o 
  -9   6  17      216.68      167.32     14.31 o 
  -8   6  17     2941.15     3084.43    115.36 o 
  -7   6  17     1340.72     1373.82     45.29 o 
  -6   6  17       42.08        8.45     49.62 o 
  -5   6  17     3555.88     3807.62     75.51 o 
  -4   6  17     2537.06     2697.12     57.50 o 
  -3   6  17     1512.61     1520.37     38.25 o 
  -2   6  17     3749.66     4020.96     78.48 o 
  -1   6  17     1971.80     1966.18     56.71 o 
   0   6  17      889.27      888.80     53.19 o 
   1   6  17     1679.46     1671.17     50.45 o 
   2   6  17      505.87      400.84     25.11 o 
   3   6  17      256.92      263.42     22.09 o 
   4   6  17     1586.63     1522.89     47.51 o 
   5   6  17      180.23      168.91     20.17 o 
   6   6  17     2445.07     2424.91     66.64 o 
   7   6  17      765.30      731.08     33.31 o 
   8   6  17      937.41      906.73     36.90 o 
   9   6  17     1013.38     1007.36     39.40 o 
  10   6  17      184.03      129.39     17.59 o 
  11   6  17      119.68      122.66     20.85 o 
  12   6  17      719.45      716.66     33.72 o 
  13   6  17        0.28       -4.86     10.43 o 
  14   6  17      947.99     1058.19     34.27 o 
 -17   7  17     1014.32     1069.13     34.45 o 
 -16   7  17        0.66       -9.45      9.45 o 
 -15   7  17      391.82      397.13     21.97 o 
 -14   7  17      453.83      446.63     28.40 o 
 -13   7  17        0.25      -11.03     11.03 o 
 -12   7  17      340.41      311.94     24.61 o 
 -11   7  17     1068.92      997.77     39.33 o 
 -10   7  17       56.72       62.17     14.92 o 
  -9   7  17     1963.24     2121.81     61.49 o 
  -8   7  17      120.09       95.14     29.65 o 
  -7   7  17      871.37      894.28     35.75 o 
  -6   7  17     1373.20     1316.30     43.84 o 
  -5   7  17      324.23      224.64     21.01 o 
  -4   7  17      831.70      791.84     32.18 o 
  -3   7  17     1875.05     1832.50     44.01 o 
  -2   7  17      112.67       77.38     12.24 o 
  -1   7  17     2053.82     2054.47     59.55 o 
   0   7  17     1158.44     1218.57     48.34 o 
   1   7  17       13.00       13.04     19.28 o 
   2   7  17     1774.46     1880.90     55.99 o 
   3   7  17      763.90      755.33     33.06 o 
   4   7  17      429.49      470.54     27.65 o 
   5   7  17     3169.72     3295.28     84.88 o 
   6   7  17      132.39       78.48     17.04 o 
   7   7  17     1355.83     1361.32     46.62 o 
   8   7  17      940.40      836.54     36.35 o 
   9   7  17       47.30       24.25     14.90 o 
  10   7  17      155.85      138.04     32.91 o 
  11   7  17      805.47      837.82     36.68 o 
  12   7  17        5.82       -2.55     13.77 o 
  13   7  17      752.96      900.41     39.42 o 
 -15   8  17      543.34      538.53     31.13 o 
 -14   8  17        2.83        6.33     13.55 o 
 -13   8  17      724.00      724.98     35.12 o 
 -12   8  17      559.52      502.58     29.39 o 
 -11   8  17      248.00      219.14     22.57 o 
 -10   8  17     1014.95      935.13     70.57 o 
  -9   8  17       27.61       24.65     13.95 o 
  -8   8  17     1747.24     1710.04     56.55 o 
  -7   8  17      144.87      105.87     35.42 o 
  -6   8  17       15.84      -10.30     15.07 o 
  -5   8  17       46.89       32.05     14.59 o 
  -4   8  17      598.04      554.28     32.36 o 
  -3   8  17      642.14      719.00     26.59 o 
  -2   8  17     1616.03     1538.63     52.61 o 
  -1   8  17        1.25       16.45     15.42 o 
   0   8  17     2017.68     1988.47     59.48 o 
   1   8  17      697.85      639.01     32.27 o 
   2   8  17      127.08       88.62     29.01 o 
   3   8  17     1075.79     1040.31     40.39 o 
   4   8  17     1197.06     1281.34     45.12 o 
   5   8  17       11.18       19.02     14.56 o 
   6   8  17     1253.39     1464.70     49.23 o 
   7   8  17      635.61      635.78     32.85 o 
   8   8  17      350.03      392.74     27.63 o 
   9   8  17      964.37      963.09     39.90 o 
  10   8  17      249.35      255.52     25.20 o 
  11   8  17       55.25       54.10     16.88 o 
 -13   9  17      220.81      215.15     22.91 o 
 -12   9  17      410.18      405.32     28.59 o 
 -11   9  17      770.47      733.65     35.41 o 
 -10   9  17      467.33      445.46     29.32 o 
  -9   9  17     1161.10     1106.59     42.90 o 
  -8   9  17       11.63       -2.21     13.21 o 
  -7   9  17      492.67      434.21     28.42 o 
  -6   9  17      277.27      246.23     38.18 o 
  -5   9  17      145.08       86.24     16.64 o 
  -4   9  17      276.86      311.28     25.34 o 
  -3   9  17     1533.03     1537.57     52.09 o 
  -2   9  17       57.83       84.80     18.86 o 
  -1   9  17     2268.14     2467.88     70.86 o 
   0   9  17       64.12       37.91     17.12 o 
   1   9  17      599.95      593.87     32.70 o 
   2   9  17      123.49       87.59     24.79 o 
   3   9  17      283.78      247.30     23.81 o 
   4   9  17      171.53      129.59     18.19 o 
   5   9  17      509.66      539.83     30.45 o 
   6   9  17       56.18       62.37     22.22 o 
   7   9  17      920.79     1085.11     42.88 o 
   8   9  17      797.44      865.78     39.01 o 
   9   9  17      235.09      238.05     25.43 o 
  -9  10  17       64.24       68.48     16.98 o 
  -8  10  17     1141.03     1269.02     47.01 o 
  -7  10  17      480.66      467.17     30.32 o 
  -6  10  17      116.15      103.96     18.38 o 
  -5  10  17      503.05      461.81     29.37 o 
  -4  10  17      507.78      443.74     42.32 o 
  -3  10  17       47.18       62.54     18.49 o 
  -2  10  17     2422.02     2570.07     74.37 o 
  -1  10  17       68.00       49.30     18.15 o 
   0  10  17      297.20      260.16     26.43 o 
   1  10  17       81.59       57.65     33.82 o 
   2  10  17       47.37       -0.14     14.70 o 
   3  10  17       24.67        1.25     14.17 o 
   4  10  17      371.20      325.65     26.42 o 
   5  10  17        2.63       -2.05     14.03 o 
 -22   0  18       20.75       15.26     18.17 o 
 -21   0  18     1559.58     1568.71     72.02 o 
 -20   0  18      219.02      174.83     25.80 o 
 -19   0  18      967.82     1035.07     55.09 o 
 -18   0  18     1215.91     1206.22     59.00 o 
 -17   0  18      326.41      319.00     31.40 o 
 -16   0  18        6.72        1.24     14.69 o 
 -15   0  18     3522.77     3624.71    125.52 o 
 -14   0  18      694.23      731.79     43.22 o 
 -13   0  18     2774.66     2872.07    103.16 o 
 -12   0  18     3332.53     3556.90    121.38 o 
 -11   0  18       63.10       47.16     15.11 o 
 -10   0  18      239.21      178.88     22.88 o 
  -9   0  18       29.04       14.79      8.01 o 
  -8   0  18      647.65      589.77     23.15 o 
  -7   0  18      848.67      877.78     60.14 o 
  -6   0  18     5383.56     5468.56     97.04 o 
  -5   0  18        9.90       12.18     10.93 o 
  -4   0  18     2952.67     2942.43     55.96 o 
  -3   0  18      106.96      103.84      8.94 o 
  -2   0  18     2327.66     2120.08     42.91 o 
  -1   0  18     3839.64     3865.68     71.09 o 
   0   0  18        3.81       -1.38      6.33 o 
   1   0  18     1443.10     1568.19     34.21 o 
   2   0  18     4113.49     3865.32    143.94 o 
   3   0  18     1282.58     1164.21     37.64 o 
   4   0  18    17667.39    17566.90    571.87 o 
   5   0  18      614.66      638.26     32.05 o 
   6   0  18      870.52      830.01     32.01 o 
   7   0  18     8017.16     8166.71    178.53 o 
   8   0  18     1250.66     1349.97     43.34 o 
   9   0  18     1730.11     1745.54     68.11 o 
  10   0  18     8854.23     9406.80    312.72 o 
  11   0  18      185.66      353.62     31.00 o 
  12   0  18     2224.70     2187.06     62.75 o 
  13   0  18      771.64      751.20     50.21 o 
  14   0  18        7.05       10.27     17.65 o 
  15   0  18       43.15       34.00     19.60 o 
  16   0  18      959.34      900.56     53.85 o 
  17   0  18        7.29       33.72     19.66 o 
 -22   1  18     1563.00     1733.64     70.86 o 
 -21   1  18       90.01      110.91     16.63 o 
 -20   1  18     1218.42     1237.19     43.76 o 
 -19   1  18      574.84      536.75     28.31 o 
 -18   1  18      214.86      178.88     18.71 o 
 -17   1  18      454.00      474.35     25.49 o 
 -16   1  18     1052.92     1014.28     36.56 o 
 -15   1  18        2.56       -3.92      9.40 o 
 -14   1  18     2099.46     2043.80     56.52 o 
 -13   1  18      765.06      684.11     22.85 o 
 -12   1  18      471.90      428.23     18.32 o 
 -11   1  18     1153.53     1127.79     29.35 o 
 -10   1  18       41.52       50.38      8.27 o 
  -9   1  18       14.41       12.69      8.38 o 
  -8   1  18     2382.94     2650.58     45.65 o 
  -7   1  18     1828.87     1887.64     65.39 o 
  -6   1  18     1722.17     1689.82     28.25 o 
  -5   1  18     3964.95     4175.82     53.85 o 
  -4   1  18      369.71      342.29     10.82 o 
  -3   1  18     2009.66     2034.87     29.45 o 
  -2   1  18     1440.17     1448.59     22.82 o 
  -1   1  18      193.54      186.35      8.99 o 
   0   1  18     1313.61     1378.79     22.16 o 
   1   1  18     4896.90     5031.01     63.93 o 
   2   1  18     1514.53     1460.17     50.79 o 
   3   1  18    13561.32    13568.75    381.77 o 
   4   1  18       63.54       60.45      9.62 o 
   5   1  18     5439.04     5438.15    135.20 o 
   6   1  18     1517.56     1566.54     32.74 o 
   7   1  18       67.45       68.79     10.77 o 
   8   1  18     2772.09     2708.66     49.71 o 
   9   1  18     3913.44     4179.14     71.10 o 
  10   1  18      105.37       96.54     17.09 o 
  11   1  18     4557.62     4799.54     93.28 o 
  12   1  18      330.37      376.64     20.90 o 
  13   1  18     1128.87     1053.49     32.61 o 
  14   1  18      632.60      613.43     25.53 o 
  15   1  18      120.73      140.20     14.72 o 
  16   1  18       86.02       91.72     17.10 o 
  17   1  18     1075.66     1142.78     44.38 o 
 -21   2  18      739.74      693.98     31.84 o 
 -20   2  18      219.70      226.99     20.85 o 
 -19   2  18      394.56      340.93     23.65 o 
 -18   2  18      281.03      265.87     21.17 o 
 -17   2  18       20.41       13.61     10.93 o 
 -16   2  18      140.40      116.48     11.78 o 
 -15   2  18      436.13      405.59     19.03 o 
 -14   2  18        7.04        2.45      7.86 o 
 -13   2  18     1301.79     1231.23     42.19 o 
 -12   2  18     1067.61     1007.52     35.93 o 
 -11   2  18       36.70       26.77      8.04 o 
 -10   2  18     1610.74     1524.65     61.97 o 
  -9   2  18     2804.67     2892.29     49.76 o 
  -8   2  18      841.65      828.09     20.93 o 
  -7   2  18    10004.83    10548.33    222.78 o 
  -6   2  18     4358.81     4518.88     72.23 o 
  -5   2  18      438.20      400.62     13.18 o 
  -4   2  18     5436.65     5693.99     78.63 o 
  -3   2  18      583.73      603.24     15.33 o 
  -2   2  18      201.98      159.46      9.16 o 
  -1   2  18     1922.27     1933.57     28.60 o 
   0   2  18     9454.95     9584.83    154.67 o 
   1   2  18     1548.56     1500.90     27.94 o 
   2   2  18     9831.89    10037.79    290.65 o 
   3   2  18      132.96       93.74      9.78 o 
   4   2  18     4994.07     5240.03     83.90 o 
   5   2  18     1020.15     1028.42     25.32 o 
   6   2  18      117.76       84.04     10.75 o 
   7   2  18       66.82       34.38      9.50 o 
   8   2  18      795.81      859.23     36.13 o 
   9   2  18      114.15      117.89     14.60 o 
  10   2  18     2023.29     2088.99     48.46 o 
  11   2  18       23.44       10.70     12.32 o 
  12   2  18     2616.81     2701.15     59.46 o 
  13   2  18      137.84      161.19     15.77 o 
  14   2  18      125.45      141.91     16.32 o 
  15   2  18     1295.28     1363.41     38.94 o 
  16   2  18      323.68      342.94     21.29 o 
  17   2  18      127.98      113.39     14.61 o 
 -21   3  18       48.98       57.94     14.05 o 
 -20   3  18       73.98       53.61     11.87 o 
 -19   3  18       32.37       18.13     11.81 o 
 -18   3  18        0.05       -9.41      9.41 o 
 -17   3  18      200.49      206.41     15.89 o 
 -16   3  18      592.67      578.57     27.10 o 
 -15   3  18      192.24      191.49     15.00 o 
 -14   3  18     1671.44     1666.99     40.75 o 
 -13   3  18      397.98      416.11     19.21 o 
 -12   3  18      710.75      719.51     24.03 o 
 -11   3  18      802.77      764.97     24.77 o 
 -10   3  18      331.52      293.80     14.06 o 
  -9   3  18      641.51      641.25     18.63 o 
  -8   3  18     2027.24     2041.18     38.48 o 
  -7   3  18      119.25      120.11      9.68 o 
  -6   3  18     2794.69     2807.76     65.42 o 
  -5   3  18     7831.36     7962.58    125.37 o 
  -4   3  18       56.15       64.92     11.97 o 
  -3   3  18     1732.98     1544.88     30.73 o 
  -2   3  18     1675.48     1643.96     32.00 o 
  -1   3  18     1176.88     1208.84     25.95 o 
   0   3  18     3490.70     3608.57     68.74 o 
   1   3  18     3395.99     3458.04     87.95 o 
   2   3  18      700.34      684.35     23.60 o 
   3   3  18     3221.23     3363.07     66.20 o 
   4   3  18      448.93      400.55     19.09 o 
   5   3  18      249.07      285.84     18.93 o 
   6   3  18     1582.23     1432.97     36.04 o 
   7   3  18      135.09       92.03     11.41 o 
   8   3  18       58.68       48.45     11.59 o 
   9   3  18     1684.45     1691.81     41.68 o 
  10   3  18       26.39       35.11     12.62 o 
  11   3  18     1714.47     1737.69     43.46 o 
  12   3  18       14.48       22.20     11.20 o 
  13   3  18      457.97      450.97     22.37 o 
  14   3  18      453.87      495.37     23.53 o 
  15   3  18       87.99       96.70     13.63 o 
  16   3  18      475.67      467.62     23.59 o 
 -20   4  18        1.60        0.85     10.98 o 
 -19   4  18       68.12       62.54     13.79 o 
 -18   4  18      169.38      167.97     14.67 o 
 -17   4  18     1105.94     1077.38     32.78 o 
 -16   4  18        2.17        6.54      9.51 o 
 -15   4  18     2378.67     2430.12     56.78 o 
 -14   4  18      577.54      612.86     23.57 o 
 -13   4  18      693.41      671.82     24.50 o 
 -12   4  18      367.98      333.41     18.10 o 
 -11   4  18       52.10       39.59      9.80 o 
 -10   4  18        9.42        3.25      7.35 o 
  -9   4  18        2.62       -6.72      6.72 o 
  -8   4  18      941.94      850.57     22.34 o 
  -7   4  18      632.03      623.62     20.53 o 
  -6   4  18     1554.40     1664.32     33.63 o 
  -5   4  18      419.23      474.61     17.79 o 
  -4   4  18      652.89      605.72     18.61 o 
  -3   4  18      115.04      112.31      9.63 o 
  -2   4  18     2024.40     1932.28     42.96 o 
  -1   4  18     1904.40     1832.29     41.09 o 
   0   4  18      278.39      191.36     25.26 o 
   1   4  18     1773.27     1647.81     48.08 o 
   2   4  18     1365.33     1393.21     43.55 o 
   3   4  18       45.49       54.82     13.10 o 
   4   4  18     1355.45     1408.52     44.52 o 
   5   4  18     1115.93     1182.87     40.60 o 
   6   4  18      130.02      101.79     16.50 o 
   7   4  18     1070.67     1065.69     31.19 o 
   8   4  18     1633.84     1647.28     43.04 o 
   9   4  18      338.79      348.53     21.65 o 
  10   4  18     1889.20     1822.12     44.59 o 
  11   4  18      120.60      125.25     13.83 o 
  12   4  18      322.48      338.27     20.48 o 
  13   4  18      263.87      277.09     19.67 o 
  14   4  18        7.89       -3.55     10.23 o 
  15   4  18        0.24        1.96     10.64 o 
  16   4  18      358.20      387.01     23.04 o 
 -19   5  18       44.65       31.43     10.75 o 
 -18   5  18       23.46        0.67      9.40 o 
 -17   5  18      276.00      282.17     18.97 o 
 -16   5  18     1688.57     1710.84     43.92 o 
 -15   5  18       46.34       44.52     11.74 o 
 -14   5  18      295.99      253.66     17.73 o 
 -13   5  18     1028.06     1056.94     31.58 o 
 -12   5  18       16.23       14.47      8.96 o 
 -11   5  18      106.87       89.44     12.07 o 
 -10   5  18      215.94      175.32     14.26 o 
  -9   5  18      177.88      154.48     16.92 o 
  -8   5  18      749.44      782.52     32.39 o 
  -7   5  18     1020.37     1010.20     25.74 o 
  -6   5  18     1198.56     1222.13     28.53 o 
  -5   5  18       89.97      108.21     10.40 o 
  -4   5  18      476.12      431.40     20.55 o 
  -3   5  18       64.84       70.25     11.42 o 
  -2   5  18        8.95        0.94     11.35 o 
  -1   5  18     1080.55      964.40     35.57 o 
   0   5  18      525.56      524.58     27.49 o 
   1   5  18      183.84      171.66     17.25 o 
   2   5  18      395.73      353.91     23.51 o 
   3   5  18     1171.74     1054.21     37.30 o 
   4   5  18        3.69       22.05     12.45 o 
   5   5  18      708.95      623.89     62.01 o 
   6   5  18        2.66       21.47     13.63 o 
   7   5  18      136.31      170.68     43.03 o 
   8   5  18      295.58      339.99     32.52 o 
   9   5  18      839.41      829.97     36.28 o 
  10   5  18       29.81       25.77     15.05 o 
  11   5  18      168.57      159.77     14.53 o 
  12   5  18      356.56      325.68     20.15 o 
  13   5  18       41.81       49.96     11.97 o 
  14   5  18        0.48      -10.07     10.07 o 
  15   5  18       95.13       91.49     14.52 o 
 -18   6  18       99.78       97.93     13.22 o 
 -17   6  18        0.45        4.58      9.50 o 
 -16   6  18        8.95       -4.62      9.60 o 
 -15   6  18      122.86       92.33     13.01 o 
 -14   6  18      164.28      149.98     14.21 o 
 -13   6  18      178.46      154.86     15.21 o 
 -12   6  18      354.73      345.46     19.64 o 
 -11   6  18       22.93       16.84      9.57 o 
 -10   6  18      196.84      177.84     14.70 o 
  -9   6  18      547.01      472.68     21.98 o 
  -8   6  18       38.36       27.46     18.32 o 
  -7   6  18     1322.79     1372.41     76.64 o 
  -6   6  18      384.72      332.31     29.16 o 
  -5   6  18      878.40      815.02     27.49 o 
  -4   6  18       11.96       17.65     10.73 o 
  -3   6  18       92.53       83.37     14.29 o 
  -2   6  18       17.89        6.55      9.86 o 
  -1   6  18       55.32       61.83     14.59 o 
   0   6  18      330.18      298.81     22.82 o 
   1   6  18       24.35       19.97     12.71 o 
   2   6  18      548.77      514.06     27.05 o 
   3   6  18      335.48      331.17     23.80 o 
   4   6  18       48.98       41.01     13.77 o 
   5   6  18      356.66      373.84     24.89 o 
   6   6  18       82.18      100.40     16.34 o 
   7   6  18      182.87      195.88     24.85 o 
   8   6  18       29.77       44.07     15.38 o 
   9   6  18       46.69       37.32     14.86 o 
  10   6  18       33.31       27.19     14.79 o 
  11   6  18        5.40       -0.34     16.56 o 
  12   6  18        4.96        3.03     14.06 o 
  13   6  18       20.16       13.20     15.19 o 
  14   6  18        3.25        3.15     15.42 o 
 -17   7  18      123.08      149.07     15.63 o 
 -16   7  18        3.58       -6.58     10.32 o 
 -15   7  18       33.82       14.39     10.50 o 
 -14   7  18      275.38      217.06     22.50 o 
 -13   7  18       32.07       11.85     13.68 o 
 -12   7  18      284.70      296.77     24.26 o 
 -11   7  18       43.28       26.29     14.17 o 
 -10   7  18      157.71      175.55     24.89 o 
  -9   7  18      285.23      296.24     23.98 o 
  -8   7  18      199.41      163.42     17.87 o 
  -7   7  18        6.32       24.18     17.07 o 
  -6   7  18      305.40      315.84     45.63 o 
  -5   7  18      232.83      184.95     22.23 o 
  -4   7  18       26.25       23.38     15.60 o 
  -3   7  18      202.97      171.40     14.41 o 
  -2   7  18       18.72       33.68     13.89 o 
  -1   7  18       48.65       64.71     15.50 o 
   0   7  18       71.18       77.15     15.52 o 
   1   7  18       10.95       -4.82     12.26 o 
   2   7  18        5.30       -3.44     12.36 o 
   3   7  18       50.99       19.96     13.13 o 
   4   7  18       36.68       38.58     14.40 o 
   5   7  18      461.34      450.62     36.98 o 
   6   7  18      579.79      589.92     31.28 o 
   7   7  18       41.16       55.12     16.30 o 
   8   7  18      515.17      488.51     29.52 o 
   9   7  18       28.80        4.37     14.38 o 
  10   7  18       14.02       -1.18     14.11 o 
  11   7  18        6.29       -3.37     14.14 o 
  12   7  18        1.54        2.76     14.47 o 
 -15   8  18       31.96       13.21     14.90 o 
 -14   8  18       98.75       89.83     17.52 o 
 -13   8  18      146.83      157.39     19.42 o 
 -12   8  18       11.20       11.62     14.88 o 
 -11   8  18       94.43       77.46     16.50 o 
 -10   8  18      135.35      134.09     18.44 o 
  -9   8  18      154.79      168.17     18.86 o 
  -8   8  18       14.45       10.70     13.16 o 
  -7   8  18       25.51        3.59     12.68 o 
  -6   8  18        0.02      -14.85     14.85 o 
  -5   8  18       53.62       31.59     12.75 o 
  -4   8  18      240.48      222.61     18.42 o 
  -3   8  18      518.57      604.64     32.65 o 
  -2   8  18      321.85      369.39     26.84 o 
  -1   8  18      319.97      412.66     28.06 o 
   0   8  18      429.56      464.80     29.36 o 
   1   8  18        2.26       19.11     14.98 o 
   2   8  18      327.56      342.89     32.25 o 
   3   8  18        0.72      -12.78     12.78 o 
   4   8  18      314.65      400.24     26.96 o 
   5   8  18       11.76       19.42     14.18 o 
   6   8  18       39.06       72.44     16.72 o 
   7   8  18      351.11      375.05     37.05 o 
   8   8  18       13.38       18.72     15.35 o 
   9   8  18       32.67        5.69     15.93 o 
  10   8  18        0.34       -4.71     14.38 o 
 -12   9  18       94.55       82.05     17.32 o 
 -11   9  18       92.95       85.73     17.44 o 
 -10   9  18        0.02       -9.51     13.49 o 
  -9   9  18      171.15      161.51     23.27 o 
  -8   9  18      378.53      336.45     26.39 o 
  -7   9  18        1.78      -12.09     12.09 o 
  -6   9  18       85.88       65.73     15.77 o 
  -5   9  18       97.87       78.37     16.40 o 
  -4   9  18      402.01      340.41     27.33 o 
  -3   9  18       65.37       77.52     18.12 o 
  -2   9  18     1014.56     1099.99     43.40 o 
  -1   9  18        6.02        7.60     15.72 o 
   0   9  18      365.30      337.40     27.47 o 
   1   9  18       49.28       20.81     16.27 o 
   2   9  18        0.17      -14.96     15.41 o 
   3   9  18       65.26       86.25     38.47 o 
   4   9  18       38.67       38.57     26.65 o 
   5   9  18       67.74      107.48     23.62 o 
   6   9  18       47.45       73.08     16.93 o 
   7   9  18        3.09       20.05     15.56 o 
   8   9  18       54.19       58.03     17.63 o 
  -8  10  18       37.43       20.60     14.96 o 
  -7  10  18      183.96      201.90     33.96 o 
  -6  10  18       83.33       76.50     29.38 o 
  -5  10  18       77.15       28.22     23.13 o 
  -4  10  18      314.27      364.42     28.57 o 
  -3  10  18       82.73      106.52     19.85 o 
  -2  10  18      449.88      541.53     32.83 o 
  -1  10  18      440.50      397.43     29.76 o 
   0  10  18        0.53      -14.78     14.78 o 
   1  10  18      131.36      124.81     31.41 o 
   2  10  18       66.55       72.54     17.21 o 
   3  10  18        0.01       -9.36     13.58 o 
 -21   1  19        4.13       10.01     12.19 o 
 -20   1  19        7.83        6.11     11.51 o 
 -19   1  19      310.15      306.00     22.33 o 
 -18   1  19        0.45       -2.13     10.10 o 
 -17   1  19        6.77        0.28      9.72 o 
 -16   1  19      150.20      156.18     16.03 o 
 -15   1  19      290.42      276.55     20.48 o 
 -14   1  19      159.16      160.22     16.11 o 
 -13   1  19      129.38      135.29     15.05 o 
 -12   1  19      498.22      459.95     23.94 o 
 -11   1  19       46.26       39.01      8.68 o 
 -10   1  19      164.02      147.50     14.90 o 
  -9   1  19        8.43       -6.43      6.43 o 
  -8   1  19      474.68      441.86     15.37 o 
  -7   1  19     4166.33     4279.11     68.64 o 
  -6   1  19       56.14       45.59     11.55 o 
  -5   1  19     2606.03     2632.34     40.52 o 
  -4   1  19     1408.17     1367.37     22.44 o 
  -3   1  19       53.83       62.98      6.09 o 
  -2   1  19     1416.79     1366.99     22.18 o 
  -1   1  19       35.21       36.87      5.48 o 
   0   1  19       24.74       36.59      5.32 o 
   1   1  19       75.12      101.76     15.46 o 
   2   1  19      556.77      602.09     17.73 o 
   4   1  19       85.56       85.06     17.64 o 
   5   1  19      437.85      411.77     26.89 o 
   6   1  19       90.83       86.65     10.28 o 
   7   1  19      539.34      509.81     26.63 o
[truncated: 108,952 more chars]
